# Supplementary material for: Ferulic Acid Alleviates Chemotherapy-Induced POI by Targeting the Grp78 and Perk-eIF2α-ATF4-CHOP Pathway to Attenuate Endoplasmic Reticulum Stress
Source: Biomedicines. 2026 Mar 19;14(3):714. doi: 10.3390/biomedicines14030714 (PMC13024552; doi:10.3390/biomedicines14030714)
Supplement: Supplementary file 1 [file biomedicines-14-00714-s001.zip › Supplementary Table S1.xlsx]

## Sheet: Sheet1
Model vs Control gene_all
gene_id	gene_name	Model	Control	log2FoldChange	pvalue	padj
13075	Cyp19a1	200.827	642.835	-1.67989	6.26e-12	1.05e-07
76858	Nlrp14	407.803	1089.96	-1.41862	2.67e-11	2.25e-07
18054	Ngp	49.5232	1.48191	5.18786	3.11e-10	1.75e-06
15439	Hp	177.034	76.7206	1.21466	3.6e-08	0.000151496
98558	Mael	18.108	69.023	-1.94112	5.19e-08	0.000168934
20202	S100a9	115.432	16.2637	2.82112	6.02e-08	0.000168934
23968	Nlrp5	404.186	977.633	-1.27488	1.37e-07	0.000326299
53871	Pkd2l2	239.011	507.774	-1.08866	1.55e-07	0.000326299
258364	Or10d5j	24.6241	72.2006	-1.55526	1.81e-07	0.000333583
235779	Nlrp4g	65.4234	161.037	-1.3006	1.98e-07	0.000333583
244202	Nlrp10	79.19	173.331	-1.12834	5.04e-07	0.000770926
67800	Dgat2	323.883	196.203	0.722445	6.17e-07	0.000865807
67968	Ooep	397.642	813.561	-1.03375	7.02e-07	0.000909823
227631	Sohlh1	11.4612	50.1	-2.1378	8.51e-07	0.00102342
11988	Slc7a2	464.314	847.641	-0.868232	1.01e-06	0.00113497
16875	Lhx8	60.5812	126.31	-1.06541	1.21e-06	0.00127145
384452	Noto	47.7417	117.707	-1.30735	1.37e-06	0.00135614
97895	Nlrp4f	191.517	391.442	-1.03262	1.53e-06	0.00142799
246133	Kcne2	16.7382	59.113	-1.81915	1.61e-06	0.00142917
20201	S100a8	85.1611	13.6314	2.62832	2e-06	0.00168169
105246777	Gm42016	98.0544	181.652	-0.890741	2.4e-06	0.00192612
52372	D6Ertd527e	70.0947	163.253	-1.21961	2.57e-06	0.00196523
224247	Ftdc2	151.348	270.847	-0.839887	2.68e-06	0.00196523
12155	Bmp15	560.067	1085.91	-0.956141	4.87e-06	0.00341515
20652	Soat1	17527.5	13916.8	0.332849	5.84e-06	0.00393533
69655	Cd164l2	115.179	224.255	-0.964832	7.65e-06	0.00495394
18291	Nobox	203.698	426.434	-1.06769	8.93e-06	0.00556989
69926	Dnah17	28.3714	73.8223	-1.3837	1.13e-05	0.00628643
233001	Nlrp9a	41.6009	92.0551	-1.14681	1.13e-05	0.00628643
53422	Ybx2	171.579	333.656	-0.962273	1.15e-05	0.00628643
11450	Adipoq	84.5116	6.68715	3.66542	1.18e-05	0.00628643
29862	Ninj2	74.7574	133.289	-0.837152	1.19e-05	0.00628643
243874	Nlrp9b	115.541	242.6	-1.07134	1.3e-05	0.00661234
14311	Cidec	80.3118	11.1471	2.85218	1.5e-05	0.00742144
399558	Flrt2	159.174	415.971	-1.3847	1.6e-05	0.00771685
385493	AU015836	190.26	328.884	-0.791128	1.66e-05	0.00776108
96875	Prg4	43.4067	88.2066	-1.02205	1.87e-05	0.00852039
319765	Igf2bp2	212.486	348.92	-0.717434	1.99e-05	0.00881272
83456	Mov10l1	5.80247	39.8557	-2.79468	2.15e-05	0.00928225
232889	Pla2g4c	297.491	573.987	-0.949373	2.27e-05	0.00953822
novel.172	-	44.7723	93.8152	-1.07358	2.49e-05	0.0102343
67574	Alg13	301.074	508.011	-0.753818	3.04e-05	0.0121692
71699	Slc41a3	398.976	254.004	0.651285	3.17e-05	0.0123964
14812	Grin2b	12.8385	57.6941	-2.16166	3.33e-05	0.0127404
330319	Wipf3	135.729	208.973	-0.625905	3.47e-05	0.0129711
58909	Fam13a	1635.65	2347.3	-0.521041	3.6e-05	0.0131924
78809	4930562C15Rik	28.4032	67.1881	-1.25066	3.9e-05	0.0139687
100040298	Gm15501	599.202	897.043	-0.582225	4.01e-05	0.0140501
22787	Zp2	1061.69	2106.38	-0.988769	4.17e-05	0.0143327
13982	Esr1	1093.89	1478.16	-0.434135	4.46e-05	0.0150237
218630	Ccno	369.499	711.749	-0.947143	4.59e-05	0.0151432
15569	Elavl2	14.6458	59.4939	-2.01945	4.68e-05	0.0151432
235320	Zbtb16	83.4279	186.445	-1.15837	4.77e-05	0.0151489
74174	Gtsf1	76.623	146.542	-0.939369	5.03e-05	0.0153473
210045	Nlrp4b	46.6139	121.261	-1.37827	5.05e-05	0.0153473
107684	Coro2a	415.546	1163.11	-1.48514	5.1e-05	0.0153473
21339	Taf1a	305.918	455.973	-0.576975	5.4e-05	0.0157369
328440	Npm2	131.759	243.359	-0.887873	5.42e-05	0.0157369
245527	Eda2r	78.3061	179.31	-1.19274	5.61e-05	0.0158749
16185	Il2rb	303.439	190.996	0.669748	5.66e-05	0.0158749
218214	Kdm1b	467.177	698.158	-0.578673	6.43e-05	0.0177551
83564	Nlrp4c	8.28433	26.6916	-1.69113	6.89e-05	0.0185221
19662	Rbp4	85.9575	42.406	1.01278	6.93e-05	0.0185221
18125	Nos1	70.4937	158.968	-1.17658	7.83e-05	0.0206104
12350	Car3	235.383	71.2108	1.7252	8.13e-05	0.0210501
18534	Pck1	48.9256	5.7172	3.09231	8.36e-05	0.0213192
382156	Fbxw22	66.2172	136.451	-1.04727	9.26e-05	0.0230829
novel.371	-	60.302	115.976	-0.949371	9.32e-05	0.0230829
74516	A730049H05Rik	280.185	481.498	-0.78264	9.48e-05	0.0230961
22253	Unc5c	56.123	104.449	-0.899415	9.6e-05	0.0230961
73708	Dppa3	285.206	526.183	-0.885043	0.00010528	0.0248708
26910	Figla	11.4369	38.1898	-1.75107	0.000106495	0.0248708
14545	Gdap1	13.2583	38.169	-1.52488	0.000107826	0.0248708
239405	Rspo2	155.979	297.255	-0.932534	0.000109563	0.02493
12316	Aspm	358.993	617.45	-0.782815	0.000111491	0.0250305
11537	Cfd	368.922	23.5701	3.96882	0.00011589	0.0256757
56727	Miox	128.515	228.576	-0.834703	0.000118751	0.0259679
83961	Nrg4	31.4116	66.0008	-1.07541	0.000130667	0.0281934
50757	Fbxw14	130.37	242.921	-0.901324	0.000134355	0.0281934
57264	Retn	51.6741	3.13423	4.04165	0.00013488	0.0281934
195733	Grhl1	31.3693	63.9733	-1.03164	0.000135625	0.0281934
382106	Fbxw24	412.832	761.562	-0.884503	0.000141622	0.0290808
243574	Kbtbd8	37.2456	124.424	-1.73768	0.000148526	0.029802
98582	Khdc1b	735.995	1400.01	-0.928303	0.000149004	0.029802
15436	Hoxd4	188.99	373.335	-0.982669	0.000152359	0.029802
12818	Col14a1	355.445	206.986	0.782829	0.000153827	0.029802
13164	Dazl	10.8471	52.8297	-2.28137	0.000154537	0.029802
26423	Nr5a1	10708.8	7705.61	0.474729	0.000155753	0.029802
101056106	Gm11843	24.5445	150.887	-2.61994	0.000158039	0.0298995
13206	Ddx4	10.0682	46.0201	-2.19538	0.00016749	0.0313355
69930	Zfp715	115.32	340.195	-1.5599	0.000173873	0.0315542
317755	Zar1	470.554	848.542	-0.851666	0.000174097	0.0315542
22788	Zp3	860.128	1618.11	-0.912252	0.000174281	0.0315542
231207	Cpeb2	245.787	504.192	-1.036	0.000182845	0.0322884
novel.274	-	38.4564	78.7492	-1.041	0.000183822	0.0322884
97998	Deptor	825.253	1394.14	-0.755894	0.000184089	0.0322884
260296	Trim61	266.265	512.935	-0.947017	0.000186565	0.0323854
76469	Cmya5	99.9228	172.94	-0.794795	0.000191746	0.032945
13649	Egfr	1027.68	1431.75	-0.478089	0.000196306	0.0333879
243308	A430033K04Rik	149.063	247.159	-0.727614	0.000205523	0.0346059
102640515	Gm36556	77.7445	201.142	-1.37096	0.000216967	0.0359637
225030	Kcng3	62.8015	164.223	-1.385	0.000220695	0.0359637
54418	Fmn2	25.8848	56.1688	-1.11281	0.00022074	0.0359637
20855	Stc1	986.279	1908.84	-0.952643	0.00022213	0.0359637
17002	Ltf	283.51	102.937	1.46374	0.000227652	0.0360684
232441	Rerg	1504.3	2362.71	-0.651658	0.000228614	0.0360684
22786	Zp1	449.004	852.816	-0.926493	0.000233947	0.0360684
21823	Th	19.7166	44.8578	-1.19374	0.000234462	0.0360684
68861	Dipk2a	1057.16	1909.51	-0.85261	0.000234638	0.0360684
140488	Igf2bp3	36.6939	81.9048	-1.15873	0.000236317	0.0360684
433022	Plcxd2	23.9186	51.6368	-1.10684	0.000237772	0.0360684
101772	Ano1	1297.13	1853	-0.514867	0.00025032	0.0376329
626058	E330020D12Rik	7.30762	23.9892	-1.72048	0.00026213	0.0390596
231699	Oas1e	518.997	961.626	-0.890659	0.000265954	0.0392818
14566	Gdf9	1823.6	3323.6	-0.866242	0.000269168	0.0394109
227120	Plcl1	142.975	265.116	-0.889236	0.000291214	0.0416163
102015	AI225912	2.12363	22.3195	-3.39077	0.00029158	0.0416163
214084	Slc18a2	1033.47	2326.77	-1.17084	0.000293617	0.0416163
320495	Ipcef1	14.9013	40.6989	-1.44986	0.000294117	0.0416163
68591	Mocos	380.255	258.535	0.556371	0.000297269	0.0417118
14058	F10	212.847	110.078	0.957193	0.000300046	0.0417534
118568796	Gm54336	29.0248	58.16	-1.00352	0.000311148	0.0429436
53881	Slc5a3	151.413	554.004	-1.87116	0.000320652	0.0438955
102632465	Gm13391	9.91591	27.0494	-1.44305	0.000326151	0.0442881
11775	Ap3b2	8.05952	25.8308	-1.69538	0.000335505	0.0449689
20255	Scg3	13.8784	39.2377	-1.49773	0.000336506	0.0449689
211151	Churc1	993.371	789.811	0.329917	0.000342659	0.0454307
73144	Mir100hg	39.7038	175.26	-2.14116	0.000351664	0.045819
17294	Mest	631.24	432.016	0.547193	0.000353648	0.045819
12896	Cpt2	2718.56	2088.96	0.380272	0.000353752	0.045819
69291	1700001L05Rik	120.706	193.555	-0.682502	0.000377199	0.0483715
15201	Hells	48.2811	193.764	-2.00442	0.000381092	0.0483715
621156	Apoo-ps	23.8296	57.4837	-1.26422	0.000382077	0.0483715
52538	Acaa2	8847.35	7143.88	0.308554	0.000396124	0.0497756
100038492	F630048H11Rik	3.33274	47.1941	-3.826	0.000405387	0.0505622
19294	Nectin2	3383.84	2336.65	0.534451	0.000436013	0.0538697
434065	Gm1965	197.794	358.001	-0.858207	0.000440252	0.0538697
242737	Oog4	138.107	261.371	-0.92301	0.000441502	0.0538697
192113	Atp12a	15.0757	42.8225	-1.51555	0.000458866	0.0555855
67888	Tmem100	780.577	1123.17	-0.524648	0.000464015	0.0558077
58994	Smpd3	142.707	85.0955	0.751547	0.000472108	0.0563784
368204	Khdc1a	89.1711	175.427	-0.980337	0.000475765	0.056415
381399	Bpifb4	2308.51	1503.05	0.619101	0.000490106	0.0576553
102636547	Gm33583	2.59321	24.3024	-3.22627	0.000493073	0.0576553
207920	Esrp1	198.293	367.518	-0.892236	0.000496693	0.0576781
71828	Gtf2a1l	29.4821	61.8472	-1.07673	0.000518883	0.0598422
13797	Emx2	246.436	400.519	-0.699143	0.000524788	0.0600411
109676	Ank2	293.136	524.69	-0.839195	0.00052774	0.0600411
novel.202	-	251.473	786.298	-1.64465	0.00053442	0.060393
18595	Pdgfra	3414.29	4485.64	-0.393775	0.000539295	0.0605377
27379	Tcl1b1	102.136	176.467	-0.793238	0.000580206	0.0644871
387314	Tmtc1	750.933	1197.58	-0.672984	0.000582138	0.0644871
15430	Hoxd10	234.341	362.961	-0.631919	0.000597481	0.0657541
57746	Piwil2	46.1413	99.0664	-1.10634	0.000604415	0.0659275
217066	Elobl	531.281	940.039	-0.824173	0.000606887	0.0659275
50518	a	110.148	251.789	-1.19285	0.000612383	0.0660981
100177	Zmym6	119.196	335.224	-1.49095	0.000628818	0.0674397
54384	Mtmr7	49.3141	84.576	-0.782393	0.00063914	0.0678417
641361	Pinlyp	19.2678	43.0945	-1.16401	0.000640624	0.0678417
435366	Platr25	12.5075	83.4014	-2.73666	0.00064921	0.0683212
319387	Adgrl3	203.677	329.291	-0.690803	0.00065708	0.0685199
100416956	Gm18336	5.49552	19.1893	-1.82108	0.000660325	0.0685199
115490200	LOC115490200	12.8232	80.7109	-2.65427	0.000663306	0.0685199
50706	Postn	77.2122	187.649	-1.28216	0.000669941	0.0687833
12877	Cpeb1	365.549	622.939	-0.770665	0.00068507	0.0699104
70423	Tspan15	2802.07	1594.41	0.81396	0.000689406	0.0699291
18292	Sebox	44.4809	89.5147	-1.01237	0.000705677	0.0709546
56869	Zfp109	56.7492	110.756	-0.958617	0.000710319	0.0709546
29809	Rabgap1l	169.356	447.181	-1.40034	0.000712158	0.0709546
83561	Tdrd1	159.671	309.767	-0.957922	0.000724945	0.0718037
56620	Clec4n	197.659	115.357	0.774363	0.00072989	0.0718707
57813	Tk2	1805.18	1383.05	0.384059	0.000737662	0.0722137
434423	Dppa5a	118.163	215.7	-0.871623	0.000743618	0.0723759
20528	Slc2a4	101.624	59.6719	0.764061	0.000755591	0.0728565
108079	Prkaa2	106.369	195.135	-0.873067	0.000758077	0.0728565
97402	C86187	133.121	255.903	-0.944758	0.000761536	0.0728565
665290	LOC665290	36.4335	82.1911	-1.17267	0.000769825	0.0728965
69017	Prrt2	53.9724	93.6585	-0.793937	0.000773191	0.0728965
70713	Gpr137c	35.7295	67.973	-0.930989	0.000778972	0.0728965
232560	Caprin2	222.123	351.477	-0.660414	0.000780976	0.0728965
20499	Slc12a7	7956.14	5126.12	0.634284	0.00078785	0.0728965
17711	CYTB	16258	41909.3	-1.36611	0.00078793	0.0728965
234463	Tmem184c	122.022	343.981	-1.49422	0.000814242	0.0749191
102634296	Gm4779	10.1669	28.5205	-1.49882	0.000820762	0.0751087
70365	Speer5-ps1	115.451	201.267	-0.805267	0.000825471	0.0751312
71881	Apmap	1549.44	1214.01	0.351911	0.000834864	0.0751393
93747	Echs1	5974.59	4776.74	0.322649	0.000838319	0.0751393
636931	Trim71	47.378	87.8461	-0.895155	0.000843367	0.0751393
243880	Nlrp4a	110.125	221.663	-1.00935	0.000844689	0.0751393
244867	Arhgap20	114.441	200.017	-0.802709	0.000852172	0.0751393
22715	Zfp57	825.76	1300.31	-0.655897	0.000859262	0.0751393
72114	Zbed3	3231.28	4713.21	-0.544836	0.000859591	0.0751393
26380	Esrrb	55.863	108.553	-0.964348	0.000861259	0.0751393
17705	ATP6	196.292	643.299	-1.71198	0.000866335	0.0751925
13559	E2f5	523.954	730.543	-0.47989	0.000873768	0.0754487
102632020	Gm30198	10.7635	33.0379	-1.62676	0.00089961	0.0772838
22700	Zfp40	14.9627	98.4508	-2.7183	0.000905875	0.077427
12903	Crabp1	0.704506	8.59991	-3.59976	0.000907074	1
239853	Adgrg7	59.5536	110.437	-0.886417	0.000921647	0.078249
102502	Pls1	16.5924	41.717	-1.33189	0.00092528	0.078249
66991	Khdc3	288.493	539.176	-0.903757	0.000929497	0.078249
435145	Shisa8	56.8863	93.8517	-0.727245	0.000937233	0.078249
242726	Padi6	2000.13	3675.7	-0.87815	0.000944053	0.078249
74521	Ppp4r4	20.268	54.1762	-1.41632	0.000946721	0.078249
17709	COX2	359.42	1015.97	-1.49869	0.000948022	0.078249
228421	Kif18a	7.8184	41.6103	-2.41136	0.000964594	0.0792285
56758	Mbnl1	665.372	1807.38	-1.44151	0.000979095	0.0797191
320082	Fbxw21	204.243	352.901	-0.79168	0.000986953	0.0797191
22019	Tpp2	467.712	1029.91	-1.13838	0.000987311	0.0797191
71085	Arhgap19	2285.56	1591.78	0.522176	0.000990829	0.0797191
235612	Fbxw19	138.992	257.325	-0.890845	0.00099424	0.0797191
546161	Fbxw18	173.259	306.526	-0.825424	0.00100606	0.0802847
12552	Cdh11	1130.85	1566	-0.468868	0.00101973	0.0808126
110920	Hspa13	653.622	1061.6	-0.698946	0.00102228	0.0808126
112419	Ifit1bl2	43.8385	81.1938	-0.891235	0.00103995	0.0818259
109333	Pkn2	330.479	935.039	-1.50013	0.0010586	0.0824154
382105	Fbxw15	257.346	434.827	-0.758556	0.00106598	0.0824154
102640970	Gm36907	3.29584	34.1521	-3.37146	0.0010679	0.0824154
381759	Wee2	109.915	203.448	-0.890309	0.00106854	0.0824154
224585	Zfp160	27.8511	146.6	-2.39562	0.00107192	0.0824154
432649	Gm5434	33.7817	61.1636	-0.863619	0.00108153	0.0827767
19091	Prkg1	49.5524	124.576	-1.32818	0.00108849	0.0829322
15364	Hmga2	55.5835	107.737	-0.95638	0.00111779	0.0847812
11482	Acvrl1	1173.95	823.679	0.510887	0.00113079	0.0853826
108167518	Gm50600	12.336	50.2502	-2.02503	0.00115277	0.0866537
novel.29	-	9.5869	40.0767	-2.06689	0.00116249	0.0867559
194227	Pramel25	190.147	322.404	-0.764171	0.00116444	0.0867559
20307	Ccl8	85.7796	20.565	2.06022	0.00118216	0.0876883
100039315	Pramel51	186.904	322.111	-0.787165	0.00118747	0.0876958
272465	Tmem255b	118.546	194.312	-0.715417	0.00122747	0.0894411
77532	Jrkl	24.6434	115.923	-2.23305	0.00122863	0.0894411
96935	Susd4	389.526	577.924	-0.570547	0.00123827	0.0894411
66967	Edem3	908.25	1809.26	-0.993851	0.00124189	0.0894411
67092	Gatm	705.044	1055.3	-0.582247	0.00126385	0.0894411
621875	A530040E14Rik	133.065	233.892	-0.817313	0.0012676	0.0894411
18379	Omt2a	139.671	221.599	-0.66858	0.00126896	0.0894411
73274	Gpbp1	475.449	1242.09	-1.38515	0.00126899	0.0894411
108099	Prkag2	2624.06	2158.05	0.282093	0.00127018	0.0894411
78878	Ftx	50.8803	136.565	-1.42237	0.00127317	0.0894411
233058	Zfp420	34.0193	107.256	-1.65437	0.00127756	0.0894411
novel.87	-	187.571	356.56	-0.925699	0.00127918	0.0894411
18241	Gpr143	3.08151	14.9189	-2.28276	0.00128528	0.0894411
72578	2700054A10Rik	66.4596	113.558	-0.777515	0.00128547	0.0894411
244548	Elmod2	236.767	443.895	-0.905748	0.00129559	0.0897743
16323	Inhba	653.473	2691.71	-2.0423	0.0013451	0.0924619
16890	Lipe	1063.09	786.693	0.433965	0.00134536	0.0924619
83671	Sytl2	313.028	471.121	-0.588296	0.0013636	0.0933347
75202	Spaca6	66.9842	224.251	-1.74273	0.00137474	0.0937161
333789	N4bp2	227.56	583.06	-1.35691	0.00138743	0.0942
15505	Hsph1	4057.39	6001.05	-0.564663	0.0014035	0.0949082
241070	Cmklr2	49.1426	93.8741	-0.940526	0.00142368	0.0958418
329260	Dennd1b	80.435	223.186	-1.47056	0.00142869	0.0958418
20208	Saa1	11.776	2.36754	2.31176	0.00144046	1
72465	Zfp131	239.895	518.047	-1.10988	0.00144324	0.0964338
320615	Dop1a	153.788	336.454	-1.12838	0.00145337	0.0966069
432769	Zfp708	9.67329	53.4428	-2.46438	0.00146069	0.0966069
110557	H2-Q6	45.3652	6.52042	2.80715	0.00147308	0.0966069
50935	St6galnac6	1628.84	1233.59	0.401141	0.00147384	0.0966069
381569	Pramel26	301.451	544.537	-0.854298	0.00147452	0.0966069
11647	Alpl	824.594	518.138	0.671575	0.00149505	0.097245
13828	Epb42	5.68803	17.3942	-1.61816	0.00149581	0.097245
239839	Ccdc14	139.823	211.754	-0.595981	0.00150618	0.0975423
17248	Mdm4	1109.55	2230.21	-1.00705	0.00152125	0.0980492
54598	Calcrl	130.259	364.834	-1.48504	0.00153129	0.0980492
19889	Rp2	76.6694	264.743	-1.78683	0.00155882	0.0980492
242362	Manea	99.4521	288.096	-1.53336	0.00156241	0.0980492
99377	Sall4	69.7753	130.842	-0.911605	0.0015757	0.0980492
55989	Nop58	182.737	429.976	-1.23361	0.00157643	0.0980492
12419	Cbx5	2274.63	3084.51	-0.439151	0.00158118	0.0980492
170756	Slc8b1	820.615	580.934	0.498803	0.00158145	0.0980492
18415	Hspa4l	320.687	630.266	-0.974163	0.00158299	0.0980492
233789	Smg1	612.479	1644.34	-1.42464	0.00158525	0.0980492
114643	Oas1c	386.452	641.432	-0.732415	0.00158927	0.0980492
319530	Zfp750	57.8411	89.1844	-0.623744	0.00159454	0.0980492
17721	ND5	5135.04	11487.1	-1.16154	0.00160114	0.0980492
241627	Wdr76	209.849	308.948	-0.558897	0.0016048	0.0980492
16017	Ighg1	28.2875	64.6697	-1.19854	0.00160913	0.0980492
338370	Nalcn	29.9916	68.1601	-1.18018	0.00161142	0.0980492
18392	Orc1	72.7283	117.16	-0.690555	0.001613	0.0980492
115485609	Gm45889	103.33	170.578	-0.726899	0.0016238	0.0983507
54650	Sfmbt1	573.746	726.602	-0.3406	0.00167041	0.100812
320977	A330023F24Rik	8.72028	47.2611	-2.43632	0.00170876	0.102758
21432	Tcl1	366.235	613.067	-0.74469	0.00172329	0.103262
211949	Spsb4	645.266	456.638	0.497784	0.00175036	0.104513
67578	Patl2	52.5091	97.124	-0.893382	0.00175709	0.104526
234353	Psd3	187.764	510.78	-1.44325	0.001763	0.104526
233987	Zfp958	39.6894	144.832	-1.86672	0.00179262	0.105457
224598	Zfp758	14.5286	92.156	-2.66569	0.00179337	0.105457
13033	Ctsd	27822.7	22334.1	0.316993	0.00180057	0.105457
27403	Abca7	1388.16	920.614	0.592632	0.00180782	0.105457
17855	Mvk	811.486	603.082	0.4285	0.00181002	0.105457
76884	Cyfip2	6255.19	3877.36	0.690062	0.00181855	0.105518
434440	Fbxw20	92.2693	168.558	-0.873869	0.00182409	0.105518
100862150	LOC100862150	0.720804	7.99745	-3.48937	0.00183218	1
214133	Tet2	137.524	349.734	-1.34572	0.00183574	0.105518
246729	Oas1h	166.592	296.059	-0.832277	0.00183714	0.105518
67311	Nanp	26.135	5.4076	2.28428	0.00185257	0.105518
71839	Osgin1	502.788	362.269	0.472788	0.00186615	0.105518
56711	Plag1	12.111	39.7262	-1.71257	0.00186753	0.105518
68018	Cert1	376.108	806.068	-1.09906	0.0018705	0.105518
54326	Elovl2	173.47	232.365	-0.423218	0.00187871	0.105518
242574	C130073F10Rik	1.4521	10.4474	-2.87951	0.00188009	1
56374	Tmem59	12572.3	10456	0.26593	0.00188841	0.105518
17285	Meox1	329.931	232.918	0.503118	0.00189047	0.105518
216742	Fnip1	114.047	356.46	-1.64351	0.00189799	0.105518
320910	Itgb8	17.3114	71.9632	-2.05208	0.00190491	0.105518
218581	Depdc1b	118.051	75.9648	0.636337	0.00191041	0.105518
17996	Neb	49.395	161.677	-1.71014	0.0019141	0.105518
100503619	E330011O21Rik	92.4114	151.484	-0.717602	0.00191673	0.105518
215456	Gpat2	12.7081	30.4681	-1.26613	0.00192368	0.105518
224674	Slc37a1	342.61	230.433	0.575281	0.00192386	0.105518
69256	Zfp397	76.2798	221.348	-1.53573	0.00193475	0.10577
98403	Zfp451	361.27	607.053	-0.74785	0.00197671	0.107498
667914	Igkv3-12	12.3761	0.311074	5.26466	0.00197795	1
213056	Hycc2	39.9499	141.382	-1.82249	0.00197912	0.107498
239337	Adamts12	242.716	417.145	-0.779683	0.00198638	0.107545
115488793	Gm49668	23.9112	59.1234	-1.30366	0.00199481	0.107656
230484	Usp1	525.056	942.2	-0.842936	0.00200633	0.107931
231380	Uba6	54.3195	200.045	-1.87959	0.00202795	0.108638
novel.232	-	52.5029	107.64	-1.04164	0.00203237	0.108638
269994	Gsg1l	1379.34	786.247	0.811323	0.00204343	0.108884
12151	Bmi1	550.76	1063.8	-0.94917	0.00205412	0.109108
83602	Gtf2a1	714.554	1434.89	-1.00555	0.00207137	0.109678
194590	Reps2	73.8102	221.11	-1.58151	0.00208932	0.110282
240255	Ythdc2	56.0968	156.149	-1.47481	0.00211725	0.110825
226499	Odr4	77.6906	243.793	-1.64913	0.00211964	0.110825
11798	Xiap	402.785	1064.65	-1.40196	0.00212312	0.110825
214642	Cped1	1328.4	2699.82	-1.02295	0.00212593	0.110825
67914	Coq9	2091.96	1764.89	0.244713	0.00213367	0.110837
56473	Fads2	6622.54	4762.88	0.47556	0.00214346	0.110837
259145	Or4a78	1.90069	29.017	-3.93368	0.0021463	0.110837
54208	Arl6ip1	6816.75	5890.34	0.210687	0.00215248	0.110837
105171	Arrdc3	1801.49	2616.39	-0.538477	0.00215922	0.110845
100038725	Cep85l	63.2157	195.127	-1.62502	0.0021701	0.111064
240776	Kcnt2	86.1845	301.802	-1.80768	0.00218207	0.111338
232345	A2m	218.297	92.1593	1.24648	0.00220049	0.111939
225432	Rbm27	269.019	588.631	-1.12898	0.00220721	0.111943
22041	Trf	2989.03	2237.05	0.417722	0.00223085	0.11264
56068	Ammecr1	252.649	502.23	-0.990304	0.00224254	0.11264
66673	Sorcs3	13.312	34.0698	-1.35649	0.00224425	0.11264
16142	Iglv1	129.156	14.1349	3.19248	0.00224772	0.11264
20687	Sp3	454.039	1116.46	-1.29766	0.00228479	0.114053
97187	Pramel29	158.329	278.75	-0.81839	0.00228946	0.114053
102633422	Gm31253	6.15143	32.7398	-2.41129	0.00230537	0.114322
224440	Setd4	175.951	243.657	-0.47224	0.00231421	0.114322
100037258	Dnajc3	1595.11	2565.48	-0.685351	0.00231884	0.114322
72351	Ptar1	169.14	508.671	-1.58806	0.00232202	0.114322
67731	Fbxo32	980.256	1276.13	-0.379846	0.00232966	0.114364
353187	Nr1d2	816.933	1680.92	-1.04072	0.00234746	0.114731
434198	B130024G19Rik	32.0677	83.0993	-1.37251	0.00235077	0.114731
230316	Megf9	52.3943	102.201	-0.957842	0.00236784	0.115151
213742	Xist	461.527	3372.51	-2.86934	0.00238084	0.115151
225164	Mib1	921.284	1997.94	-1.11659	0.00238998	0.115151
67963	Npc2	13762.5	10002.4	0.460502	0.00239063	0.115151
207181	Rbms3	208.259	520.384	-1.32072	0.00240101	0.115151
231821	Adap1	89.974	45.9429	0.964408	0.00240373	0.115151
242509	Bnc2	675.7	1050.48	-0.635748	0.00240725	0.115151
66315	Senp7	228.257	467.971	-1.03487	0.0024195	0.115198
380921	Dgkh	89.4345	192.225	-1.10272	0.00242191	0.115198
16408	Itgal	204.479	130.262	0.649522	0.00243505	0.115497
74691	Tdrd9	29.6614	58.8984	-0.999725	0.00244443	0.115552
103573	Xpo1	675.929	1701.57	-1.33177	0.00245636	0.115552
94192	C1galt1	111.787	255.626	-1.19143	0.00245873	0.115552
675812	Zfp605	17.5822	62.0239	-1.81752	0.00246597	0.115552
170753	Zfp704	741.685	1194.27	-0.686665	0.00247053	0.115552
70122	Mllt3	270.076	535.766	-0.987451	0.0024841	0.115654
226747	Ahctf1	462.33	891.484	-0.946661	0.00248644	0.115654
18080	Nin	280.355	557.046	-0.98963	0.00249522	0.115742
71988	Esco2	26.6149	97.2614	-1.8678	0.00251792	0.116115
16196	Il7	20.0639	42.5645	-1.07899	0.00253107	0.116115
58218	Trem3	6.66831	0.252155	4.37008	0.00254033	1
104348	Zfp120	24.5745	97.2465	-1.98257	0.00255607	0.116115
214137	Arhgap29	2044.03	3602.58	-0.817491	0.0025599	0.116115
105245650	Gm41077	3.30971	20.2308	-2.60985	0.00256194	0.116115
211329	Ncoa7	306.32	614.107	-1.00258	0.0025657	0.116115
232975	Atp1a3	2560.35	1590.75	0.68691	0.0025664	0.116115
53972	Ngef	295.345	206.542	0.513927	0.00256653	0.116115
19317	Qki	1331.89	2686.46	-1.01204	0.00256824	0.116115
94088	Trim6	20.0785	38.6986	-0.950051	0.00257222	0.116115
100041347	Ccdc201	25.1729	61.9268	-1.30026	0.00259517	0.116817
60599	Trp53inp1	871.008	1892.42	-1.11921	0.0026115	0.116817
67951	Tubb6	3116.69	2246.86	0.472265	0.00261391	0.116817
21351	Taldo1	4789.95	3839.54	0.319029	0.00262181	0.116817
93762	Smarca5	360.687	984.173	-1.44787	0.00262245	0.116817
105242407	Gm38684	9.59547	30.4336	-1.65939	0.00264968	0.117321
208777	Sned1	888.765	1462.27	-0.718044	0.00265037	0.117321
209707	Lcorl	43.2942	179.868	-2.05432	0.00265468	0.117321
19211	Pten	930.019	2003.74	-1.10712	0.00266494	0.117324
16453	Jak3	316.91	228.668	0.469185	0.00266867	0.117324
237500	Tmtc3	124.82	367.801	-1.55844	0.00269267	0.118071
73095	Slc25a42	350.739	579.061	-0.724397	0.0027109	0.118348
245622	Fam199x	47.729	182.831	-1.93725	0.00271305	0.118348
81003	Trim23	114.871	344.001	-1.58146	0.00273259	0.118885
207474	Kctd12b	86.5289	235.725	-1.44457	0.00274529	0.118885
21898	Tlr4	65.7212	125.029	-0.924455	0.00274654	0.118885
22688	Zfp26	213.474	498.109	-1.22173	0.00277124	0.11963
66917	Chordc1	679.417	1214.14	-0.837065	0.00277982	0.11963
99167	Ssx2ip	423.838	531.308	-0.326432	0.0027978	0.11963
66643	Lix1	123.324	189.582	-0.622215	0.00279924	0.11963
novel.11	-	4.79345	19.1531	-1.99689	0.00280305	0.11963
11878	Arx	1187.43	1440.48	-0.278591	0.00280639	0.11963
67988	Tmx3	367.971	913.98	-1.3122	0.00283961	0.120266
108168014	Gm46363	14.5124	34.9541	-1.28023	0.00284025	0.120266
18708	Pik3r1	1921.79	2807.08	-0.546469	0.00284273	0.120266
13836	Epha2	350.52	207.155	0.760191	0.00285924	0.120661
102635526	Gm32838	2.85923	11.5358	-2.01521	0.00287641	1
214944	Mob3b	170.75	293.818	-0.783114	0.00288482	0.121185
225055	Fbxo11	677.81	1326.6	-0.968397	0.00288603	0.121185
68691	Kansl1l	179.283	462.782	-1.36762	0.00289927	0.121438
338351	Akap17b	60.7566	169.512	-1.4798	0.00294115	0.122669
93681	Zkscan8	162.695	417.873	-1.36027	0.00294324	0.122669
230376	Haus6	81.1315	203.185	-1.32291	0.00296277	0.122744
434178	Zfp141	38.7104	119.122	-1.6197	0.00297508	0.122744
12168	Bmpr2	1518.85	3707.57	-1.2874	0.00297532	0.122744
77485	Stk31	1.3841	10.2818	-2.87078	0.0029787	1
18798	Plcb4	69.7833	220.36	-1.65806	0.00298317	0.122744
105244007	Gm20045	1.89301	27.8983	-3.88143	0.00298486	0.122744
12978	Csf1r	1746.41	1211.57	0.527031	0.00298878	0.122744
114893	Dcun1d1	236.203	614.592	-1.37915	0.00299664	0.122768
244923	Klhl31	111.221	239.878	-1.1087	0.00300666	0.122879
72672	Zfp518a	59.2112	211.884	-1.83909	0.0030196	0.123109
14461	Gata2	276.794	208.582	0.410345	0.00303254	0.123338
381510	Dpy19l4	197.013	496.702	-1.33335	0.00305256	0.123687
14815	Nr3c1	395.386	786.114	-0.990755	0.00307425	0.123687
70762	Dclk2	335.517	534.364	-0.673044	0.00308021	0.123687
20403	Itsn2	350.423	742.126	-1.08216	0.00308766	0.123687
11747	Anxa5	10023.4	8178.07	0.293657	0.0030984	0.123687
72873	Bbof1	5.44626	23.0737	-2.08153	0.00309867	0.123687
110595	Timp4	94.2411	45.9839	1.04338	0.00310202	0.123687
107747	Aldh1l1	803.417	548.126	0.551351	0.00310618	0.123687
64656	Mrps23	1954.18	1623.7	0.2671	0.0031113	0.123687
227541	Camk1d	239.045	327.239	-0.451899	0.00312572	0.123687
320560	Dennd5b	177.105	363.592	-1.03666	0.00312581	0.123687
224694	Zfp81	49.5197	169.993	-1.77851	0.00312927	0.123687
331487	Uprt	75.3564	229.483	-1.60543	0.00318698	0.12545
112406	Egln2	2289.15	1912.98	0.25898	0.00318878	0.12545
12121	Bicd1	65.7357	229.74	-1.80486	0.00319907	0.125562
76007	Zmym2	311.28	790.969	-1.34503	0.00322887	0.125694
56274	Stk3	203.483	514.657	-1.33806	0.00323461	0.125694
226162	Dpcd	836.171	661.753	0.337203	0.00324196	0.125694
108169023	Gm46901	10.5813	44.2595	-2.06069	0.00324311	0.125694
545428	Ccdc141	111.907	246.756	-1.13929	0.00324467	0.125694
105245211	Gm40696	12.7004	31.26	-1.30055	0.00324978	0.125694
56405	Dusp14	88.1089	137.705	-0.648896	0.00325471	0.125694
66715	Henmt1	47.3081	83.2735	-0.824249	0.00326926	0.12595
210297	Lrch2	79.6792	248.781	-1.64203	0.00328326	0.12595
237781	Mief2	722.606	530.465	0.445568	0.00328376	0.12595
330938	Dixdc1	146.698	244.889	-0.738224	0.00331111	0.12655
192216	Tmem47	149.577	391.871	-1.38862	0.00331443	0.12655
68145	Etaa1	49.7508	149.649	-1.58737	0.0033269	0.126738
229096	Ythdf3	566.206	1356.73	-1.26047	0.00333911	0.126916
77048	Cep83	62.6539	170.248	-1.44108	0.00338376	0.127674
66948	Acad8	2641.39	2222.09	0.249115	0.00339072	0.127674
109294	Prex2	34.5179	109.341	-1.66209	0.00339262	0.127674
71340	Riok1	378.367	528.87	-0.482205	0.00339757	0.127674
170823	Glmn	40.9245	95.4852	-1.22001	0.00339985	0.127674
242860	Rsbn1l	147.009	389.246	-1.40402	0.00340453	0.127674
382793	Mtx3	294.455	526.333	-0.836967	0.00343331	0.127705
102639182	Gm38515	6.91156	18.9478	-1.45881	0.00343614	0.127705
16847	Lepr	88.0614	209.289	-1.24753	0.00344701	0.127705
245638	Tbc1d8b	41.1548	156.392	-1.92512	0.0034524	0.127705
381511	Pdp1	683.982	935.919	-0.451661	0.00345484	0.127705
14149	Fdxr	10106.2	8096.32	0.319862	0.00345583	0.127705
328108	Togaram1	181.672	490.834	-1.43338	0.00345845	0.127705
327987	Med13	417.288	1105.41	-1.40515	0.00347545	0.127864
11770	Fabp4	295.484	111.377	1.40778	0.00350127	0.127864
101565	Ccp110	96.71	226.537	-1.22687	0.00351207	0.127864
22709	Zfp51	13.3519	65.2425	-2.28944	0.00352138	0.127864
626415	Potefam3e	6.62924	26.4873	-1.99771	0.00352386	0.127864
320712	Abi3bp	77.7165	166.363	-1.09619	0.00353347	0.127864
67893	Tmem86a	20570.5	14994.9	0.456152	0.00354124	0.127864
78757	Rictor	174.869	458.608	-1.39039	0.00354983	0.127864
637277	Sycp2l	8.9335	24.1854	-1.43346	0.00355214	0.127864
211135	D130040H23Rik	12.2838	52.6702	-2.09847	0.00355689	0.127864
105243058	Gm39090	35.2217	90.9488	-1.37232	0.00356035	0.127864
332937	Tfap2e	97.1805	161.506	-0.737448	0.00356144	0.127864
11949	Atp5c1	9451.11	8032.86	0.234549	0.00356147	0.127864
100535	Oas1d	385.099	646.859	-0.74953	0.00357397	0.128039
228829	Phf20	718.728	916.689	-0.350553	0.00358313	0.128095
12380	Cast	667.26	973.751	-0.544476	0.00359124	0.128113
227399	Ppip5k2	167.056	428.071	-1.35674	0.00360773	0.128429
215351	Senp6	408.796	1043.7	-1.35199	0.0036203	0.128605
320586	A630089N07Rik	0.964348	14.0183	-3.8754	0.00362166	1
115488649	Gm36513	9.43229	24.2116	-1.36554	0.00364289	0.128606
319996	Golm2	393.81	890.94	-1.17728	0.00365056	0.128606
74011	Slc25a27	85.8761	207.828	-1.2741	0.00365171	0.128606
320083	Fbxw16	150.777	231.517	-0.622241	0.00365474	0.128606
12448	Ccne2	14.4502	46.1555	-1.67288	0.00366397	0.128606
71521	Pds5a	675.011	1379.05	-1.0304	0.00366617	0.128606
94093	Trim33	317.024	738.083	-1.21871	0.00368514	0.128814
218268	Eif4e1b	347.418	614.082	-0.822897	0.00369056	0.128814
227099	Pms1	12.78	39.4311	-1.62225	0.00369505	0.128814
16527	Kcnk3	3633.28	2153.16	0.755047	0.00372727	0.129139
73673	Rec114	5.14521	18.3059	-1.82615	0.00374487	0.129139
71566	Clmp	191.011	270.992	-0.503512	0.00374496	0.129139
320961	A630026N12Rik	35.9451	112.222	-1.64098	0.00374514	0.129139
791361	Gm16497	8.90079	23.2705	-1.38613	0.00375051	0.129139
217122	Gm11545	152.158	260.667	-0.779643	0.00375593	0.129139
216233	Socs2	3000.32	4113.24	-0.455227	0.00376875	0.129139
14105	Srsf10	1245.7	2347.29	-0.913849	0.00377181	0.129139
15519	Hsp90aa1	2629.9	5918.17	-1.1701	0.00377339	0.129139
241915	Phc3	404.965	882.665	-1.12343	0.00381997	0.130229
15139	Hc	41.7303	102.259	-1.29712	0.00382071	0.130229
52615	Suz12	313.033	802.087	-1.35715	0.00386757	0.13156
209387	Trim30d	77.3372	136.794	-0.819876	0.00389743	0.132017
432731	Zscan26	366.798	774.643	-1.078	0.00391901	0.132017
219103	Cenpj	36.5083	102.955	-1.49361	0.0039242	0.132017
385343	Rhox1	1.69376	9.354	-2.49334	0.00392449	1
320184	Lrrc58	1061.9	2284.36	-1.10496	0.00393013	0.132017
84004	Mcam	2960.58	2280.01	0.377097	0.00393402	0.132017
233529	Kctd14	2847.29	3601.1	-0.338845	0.00393532	0.132017
78283	Map7d2	31.3272	59.2241	-0.914769	0.0039359	0.132017
67886	Camsap2	484.239	906.852	-0.904501	0.00394782	0.132154
102639153	Gm35533	27.1868	56.8538	-1.06014	0.0039574	0.132158
19229	Ptk2b	2259	1405.87	0.684299	0.00397318	0.132158
19267	Ptpre	390.03	540.916	-0.471378	0.0039757	0.132158
114874	Ddhd1	899.544	1229.94	-0.451505	0.00399246	0.132158
22368	Trpv2	319.478	237.985	0.421161	0.00399296	0.132158
241944	Zfp267	82.6972	172.274	-1.05669	0.00399869	0.132158
50786	Hs6st2	127.033	310.305	-1.28738	0.00400287	0.132158
433278	Khdc1c	49.2347	90.0243	-0.877277	0.00401208	0.132202
194588	Obox7	24.4096	46.8615	-0.948549	0.00403388	0.132578
22784	Slc30a3	142.705	253.506	-0.831852	0.00405619	0.132578
66689	Klhl28	62.1678	197.699	-1.66828	0.00405644	0.132578
75540	Fpgt	114.923	249.942	-1.11942	0.0040614	0.132578
224090	Tmem44	298.972	211.682	0.49775	0.00406475	0.132578
238673	Zfp367	264.848	399.548	-0.591652	0.00407072	0.132578
30940	Usp25	558.089	868.41	-0.636922	0.00408317	0.132727
72723	Zfp74	81.3331	173.627	-1.0918	0.00411206	0.133274
77963	Hook1	37.4558	123.42	-1.71919	0.00411582	0.133274
15434	Hoxd3	131.809	221.33	-0.747148	0.00413193	0.133334
238217	Rpl10l	1.65256	10.0404	-2.61138	0.0041358	1
60425	Doc2g	35.4471	72.2035	-1.0253	0.00413853	0.133334
319448	Fndc3a	882.428	1483.85	-0.749389	0.00414144	0.133334
105501	Abhd4	11931.4	9514.98	0.326533	0.00416304	0.133525
12628	Cfh	6402.19	12891.5	-1.00976	0.00417802	0.133525
17719	ND4	3978.35	15282.6	-1.94163	0.00418319	0.133525
22764	Zfx	206.171	553.439	-1.42419	0.00418804	0.133525
76843	Dtl	352.738	460.57	-0.384286	0.00419126	0.133525
67667	Alkbh8	95.98	247.605	-1.36619	0.0041962	0.133525
108167732	Gm46162	2.8125	17.3854	-2.61802	0.0042029	0.133525
22320	Vamp8	2236.04	1765.87	0.340369	0.00421774	0.133745
74075	Syce1	2.08739	11.0836	-2.38992	0.00421924	1
68533	Mphosph6	594.06	753.395	-0.342998	0.00426864	0.135099
107368	Pdzd8	296.825	609.541	-1.03738	0.00427649	0.135099
244879	Npat	137.59	319.844	-1.21605	0.00428827	0.135182
100041677	Zfp984	27.2849	88.0676	-1.68869	0.00429518	0.135182
118567769	Gm53575	625.925	873.857	-0.481616	0.00431338	0.135501
237542	Osbpl8	196.951	537.881	-1.44894	0.00432399	0.135582
19775	Xpr1	971.143	1408.92	-0.536098	0.00435226	0.136214
171170	Mbnl3	52.1144	123.566	-1.24545	0.00437039	0.136511
108167889	Gm46274	2.11164	14.1448	-2.73774	0.00438431	0.136511
17258	Mef2a	658.36	1372.34	-1.05932	0.00438606	0.136511
14385	Slc37a4	581.928	454.772	0.354585	0.00440912	0.13661
novel.440	-	538.055	972.3	-0.85326	0.00441527	0.13661
100042165	Thoc2l	55.2888	190.935	-1.78772	0.00441714	0.13661
26554	Cul3	628.527	1297.99	-1.04583	0.00442615	0.13661
241066	Carf	39.58	113.898	-1.52267	0.00442981	0.13661
102633301	Gm31160	13.4342	1.00347	3.71426	0.00443466	1
108168395	Gm45871	12.5447	56.0743	-2.15571	0.00443808	0.136615
102639059	Gm35463	2.14733	19.8562	-3.21188	0.00444795	0.136669
224014	Fgd4	66.253	193.439	-1.54512	0.00448097	0.137347
24135	Zfp68	195.523	464.839	-1.24869	0.00448634	0.137347
229055	Zbtb10	189.029	376.967	-0.994719	0.00451951	0.137976
71355	Col24a1	19.3297	40.341	-1.06831	0.00453926	0.137976
320557	Fam169a	101.746	186.173	-0.869677	0.00455214	0.137976
213002	Ifitm6	22.0191	40.8279	-0.897316	0.00455296	0.137976
245195	Retnlg	20.0943	4.63429	2.10341	0.00455562	0.137976
17970	Ncf2	406.822	288.476	0.495336	0.00455606	0.137976
212569	Zfp273	13.9821	50.2151	-1.84314	0.00457653	0.138249
77632	Pramel13	228.022	413.895	-0.861629	0.00458146	0.138249
109151	Chd9	348.823	721	-1.04702	0.00460936	0.138322
233726	Ipo7	629.656	1519.84	-1.27104	0.00461176	0.138322
73124	Golim4	423.735	861.528	-1.02312	0.00461861	0.138322
211347	Pank3	702.159	1625.78	-1.21103	0.00462685	0.138322
100416706	Zfp729b	27.3242	106.383	-1.96071	0.00463312	0.138322
12716	Ckmt1	40.0166	11.1837	1.84203	0.00463318	0.138322
12649	Chek1	167.397	306.903	-0.87315	0.00466518	0.138894
108168930	Gm46845	4.23528	29.0764	-2.77711	0.00467605	0.138894
94186	Strn3	541.126	1187.03	-1.13301	0.00469093	0.138894
64602	Ireb2	470.725	1201.81	-1.35203	0.00469917	0.138894
227731	Slc25a25	691.536	467.15	0.567859	0.00470022	0.138894
110651	Rps6ka3	543.099	1107.44	-1.02753	0.00470183	0.138894
24136	Zeb2	796.974	1599.71	-1.00488	0.00471985	0.139182
235623	Scap	11332.6	7601.51	0.576145	0.00473629	0.139422
52184	Odf2l	30.4871	114.248	-1.9051	0.00474476	0.139428
74006	Dnm1l	360.839	825.457	-1.19341	0.00476048	0.139646
67487	Dhx40	1059.8	1420.76	-0.422131	0.00476882	0.139648
231123	Haus3	26.9783	110.781	-2.03704	0.00480863	0.140243
13405	Dmd	350.443	824.611	-1.23412	0.00481012	0.140243
16835	Ldlr	3139.29	2073.3	0.59888	0.00481705	0.140243
76251	Ercc6l2	220.421	410.384	-0.895486	0.00483002	0.140243
75906	Fam184a	20.0677	50.7397	-1.33502	0.00484521	0.140243
13844	Ephb2	2183.6	891.326	1.29308	0.00484878	0.140243
22779	Ikzf2	22.1173	65.0917	-1.55651	0.00485571	0.140243
12737	Cldn1	414.815	589.133	-0.505741	0.00485579	0.140243
217463	Snx13	179.32	455.89	-1.34557	0.00488045	0.140515
12390	Cav2	254.848	498.226	-0.965897	0.00488735	0.140515
195531	Zfp982	11.8948	53.788	-2.17683	0.00489025	0.140515
234847	Spg7	2275.78	1701.55	0.419218	0.00490575	0.140647
11797	Birc2	511.594	752.195	-0.555635	0.00491154	0.140647
319675	Cep295	45.4931	154.576	-1.76373	0.00497974	0.141593
245595	Zfp711	13.621	70.4538	-2.36932	0.00498419	0.141593
103537	Mbtd1	389.922	799.615	-1.03566	0.00498628	0.141593
232217	4933427D06Rik	76.3632	129.986	-0.772296	0.00499166	0.141593
432677	Vrtn	139.171	248.752	-0.84019	0.0050003	0.141593
20238	Atxn1	329.575	596.081	-0.854336	0.00500677	0.141593
56220	Zfp386	51.0961	171.261	-1.74409	0.0050085	0.141593
212108	Rln3	12.7314	27.0979	-1.09635	0.00501185	0.141593
67973	Mphosph10	51.2084	142.166	-1.4723	0.00503101	0.14161
12450	Ccng1	550.765	972.583	-0.81963	0.00503617	0.14161
52463	Tet1	134.171	289.822	-1.1101	0.00503768	0.14161
21808	Tgfb2	197.874	278.229	-0.491631	0.00505386	0.14171
242523	Dmrta1	29.3311	75.8731	-1.36804	0.00507268	0.14171
213011	Zfp583	59.4995	93.2864	-0.642882	0.00507482	0.14171
27377	Yme1l1	501.083	1152.92	-1.20188	0.00508288	0.14171
58810	Akr1a1	18218.1	15448.3	0.23785	0.0050952	0.14171
214763	Cgas	66.8882	100.518	-0.584976	0.00509591	0.14171
104570	Ppp4r3b	155.899	359.282	-1.20387	0.00511252	0.14171
66610	Abi3	254.274	189.652	0.425128	0.00511549	0.14171
100710	Pds5b	408.457	958.936	-1.23101	0.00511697	0.14171
328695	Ftdc1	87.9623	159.771	-0.861968	0.00514353	0.142211
105245927	Gm41305	0.726325	9.36903	-3.71046	0.00516775	1
545824	Zar1l	90.5177	157.017	-0.798422	0.00517031	0.142717
338523	Kdm7a	215.136	549.475	-1.35236	0.00518663	0.142792
319901	Dsel	134.642	351.413	-1.38345	0.00519898	0.142792
75541	Nat8f4	745.045	490.139	0.604959	0.00520267	0.142792
77866	E130102H24Rik	26.4202	63.3494	-1.25784	0.00520695	0.142792
103012	Firre	368.644	695.982	-0.916745	0.00522863	0.14281
101739	Psip1	290.008	637.746	-1.13647	0.00524006	0.14281
245944	Vps54	490.328	887.257	-0.854952	0.00524876	0.14281
235442	Rab8b	360.318	637.599	-0.822394	0.0052503	0.14281
102641516	Gm38561	32.9127	103.801	-1.65537	0.00525502	0.14281
72404	Wdr44	55.224	126.731	-1.19543	0.0052777	0.14281
18041	Nfs1	2201.38	1859.73	0.243174	0.00529328	0.14281
13169	Dbnl	2502.74	1923.01	0.379864	0.00529411	0.14281
238799	Tnpo1	1845.16	2884.01	-0.644079	0.00530388	0.14281
106369	Ypel1	766.666	561.963	0.449168	0.0053048	0.14281
269033	4930503L19Rik	77.3106	221.47	-1.5174	0.00530599	0.14281
11639	Ak4	429.409	635.653	-0.567439	0.00531274	0.14281
77799	Sla2	21.4371	39.3057	-0.877771	0.00532345	0.14281
12607	Cebpz	234.843	431.802	-0.877744	0.00533055	0.14281
novel.165	-	85.8389	149.756	-0.79751	0.00533479	0.14281
108167626	Gm46093	5.44129	33.8695	-2.63758	0.00536043	0.142844
595136	Ndufs5	1661.36	1381.91	0.266427	0.00538552	0.142844
237010	Klhl4	33.6293	84.4091	-1.32404	0.00539947	0.142844
71101	Uvssa	39.4681	115.376	-1.54667	0.00541766	0.142844
28199	Dcaf11	2751.49	2232.17	0.301861	0.0054205	0.142844
227195	Ino80d	334.616	692.649	-1.04899	0.00542219	0.142844
269633	Wdr86	151.844	219.56	-0.534807	0.00542713	0.142844
319586	Celf5	6.11846	16.4712	-1.43196	0.0054416	0.142844
13070	Cyp11a1	211550	157437	0.42623	0.00544453	0.142844
234915	Cep126	17.8776	63.7126	-1.83087	0.00544479	0.142844
53978	Lpar2	616.732	430.701	0.518972	0.00544587	0.142844
102193	Zdhhc7	1936.24	1523.21	0.345598	0.00545046	0.142844
74917	4930474M22Rik	16.1168	38.8298	-1.2751	0.00545607	0.142844
69219	Ddah1	1066.59	795.405	0.422352	0.00545768	0.142844
66218	Ndufb9	3063.4	2543.52	0.268028	0.00547335	0.142844
217082	Hlf	201.797	338.133	-0.745263	0.00547949	0.142844
218311	Zfp455	19.5473	47.4013	-1.27287	0.0054803	0.142844
240427	Setbp1	103.33	168.338	-0.700549	0.00549243	0.142939
67755	Ddx47	2241.33	1869.04	0.261861	0.0055135	0.143266
118567608	Gm53452	0	4.09388	-4.55435	0.00552263	1
268281	Shprh	175.834	445.07	-1.33922	0.00552717	0.1434
381590	Pramel32	115.363	178.17	-0.630731	0.00555183	0.143524
17716	ND1	14786.1	33417.8	-1.17636	0.00555345	0.143524
71063	Zfp597	99.3761	216.674	-1.12238	0.00555753	0.143524
414067	AY512915	15.7488	33.1257	-1.0788	0.00559161	0.143546
110785	Iglc1	93.859	9.01575	3.38718	0.00559535	0.143546
20871	Aurkc	69.1051	129.339	-0.908696	0.0056011	0.143546
667766	Gm8801	161.934	284.212	-0.813892	0.00560458	0.143546
53861	Zranb2	424.294	1007.15	-1.24691	0.0056062	0.143546
67225	Rnpc3	117.359	309.388	-1.39814	0.00562207	0.143546
100502940	Pou2af3	44.1913	70.1176	-0.668323	0.00562702	0.143546
240613	9930021J03Rik	139.867	363.911	-1.37882	0.00562895	0.143546
232286	Tmf1	121.273	336.557	-1.47204	0.00563509	0.143546
215821	Arfgef3	12.8441	30.7549	-1.27262	0.00567206	0.144051
67694	Ift74	52.7788	131.295	-1.31292	0.00567473	0.144051
67367	Paxbp1	243.963	635.888	-1.38183	0.00568688	0.144051
140810	Ttbk2	184.277	355.559	-0.946831	0.00569389	0.144051
384244	Foxl3	4.40961	22.1541	-2.32112	0.00570425	0.144051
novel.102	-	7.99892	21.2982	-1.42157	0.00571108	0.144051
67607	Zfp788	42.644	140.314	-1.717	0.0057148	0.144051
17293	Mesp2	33.9592	68.9426	-1.02792	0.00572352	0.144055
102635707	2600014E21Rik	0.946835	8.00586	-3.08235	0.00573061	1
211305	Fbxw13	47.1123	82.6436	-0.814272	0.00574611	0.144198
17912	Myo1b	1567.71	2262.23	-0.528776	0.00574635	0.144198
231464	Cnot6l	689.278	1320.01	-0.937011	0.00579376	0.145032
115488299	Gm45645	8.54903	20.4874	-1.26895	0.00579765	0.145032
217558	G2e3	124.627	349.24	-1.48604	0.00581428	0.145032
20873	Plk4	109.502	217.238	-0.986262	0.00582076	0.145032
102636164	Gm14502	2.85736	20.3546	-2.83411	0.00582265	0.145032
19290	Pura	350.59	845.793	-1.27014	0.00587197	0.145251
218503	Fcho2	189.354	834.964	-2.14047	0.0058723	0.145251
22612	Yes1	98.1287	427.248	-2.12206	0.00587473	0.145251
245000	Atr	91.5495	260.071	-1.50578	0.00588898	0.145251
234875	Ttc13	1565.98	1307.87	0.260403	0.00588902	0.145251
18162	Npr3	124.993	222.631	-0.830635	0.00589412	0.145251
268564	Zbtb1	192.353	374.518	-0.960301	0.00589973	0.145251
12394	Runx1	831.712	1104.61	-0.40902	0.00591222	0.145251
243659	Styk1	32.6365	56.2815	-0.791276	0.0059181	0.145251
214150	Ago3	167.274	387.159	-1.21006	0.00592412	0.145251
15251	Hif1a	1331.01	2353.69	-0.822146	0.00592633	0.145251
319817	Rc3h2	315.933	765.847	-1.27712	0.00593812	0.145329
30944	Zfp354c	155.14	301.656	-0.957657	0.00595257	0.145384
74670	Zfp943	26.5409	118.501	-2.15742	0.00596041	0.145384
195727	Nhs	20.9251	66.1242	-1.65632	0.00596628	0.145384
66469	Prxl2b	930.038	645.898	0.527068	0.00598029	0.145404
93759	Sirt1	246.691	477.198	-0.950957	0.00598439	0.145404
21353	Tank	244.863	420.151	-0.777441	0.00600307	0.145648
245007	Zbtb38	422.779	738.82	-0.80452	0.00602183	0.14565
76826	Nubpl	417.716	332.755	0.326609	0.00602885	0.14565
225028	Map4k3	803.299	1281.52	-0.673311	0.00602912	0.14565
67296	Socs4	216.564	497.68	-1.1997	0.00606022	0.146192
11906	Zfhx3	127.416	267.217	-1.06774	0.00610506	0.146653
114606	Tle6	750.27	1101.21	-0.554546	0.00610802	0.146653
18576	Pde3b	156.806	289.991	-0.885044	0.00611322	0.146653
73945	Otud4	611.431	1222.21	-0.998885	0.00611597	0.146653
76252	Atp6v0e2	6540.5	4404	0.570771	0.00612287	0.146653
218441	Zfyve16	136.979	329.887	-1.26711	0.00621239	0.148011
105513	Chmp7	3292.98	2467.11	0.416663	0.00621443	0.148011
217379	Ubxn2a	292.04	527.354	-0.851733	0.0062302	0.148011
72117	Naa50	1203.98	1968.82	-0.709221	0.0062317	0.148011
18417	Cldn11	175.157	267.438	-0.611905	0.00624139	0.148011
329790	A630034I12Rik	66.2868	146.665	-1.14414	0.00624468	0.148011
29808	Mga	415.348	980.135	-1.23837	0.00626435	0.148011
13491	Drd4	25.1577	60.8436	-1.27769	0.00627472	0.148011
237073	Rbm41	28.8098	99.8757	-1.79238	0.00628653	0.148011
52020	Umodl1	224.702	362.431	-0.691973	0.00628994	0.148011
80892	Zfhx4	59.3568	150.556	-1.34156	0.00629086	0.148011
73656	Ms4a6c	238.459	165.483	0.528071	0.00629363	0.148011
243725	Ppp1r9a	484.34	1062.53	-1.13309	0.00630245	0.148011
14660	Gls	1541.53	3155.21	-1.03329	0.00630263	0.148011
23980	Pebp1	15160.2	12884.7	0.234614	0.00632883	0.148419
73296	Rhobtb3	359.513	627.92	-0.803817	0.00635304	0.148621
75423	Arl5a	714.858	1282.67	-0.84296	0.00635509	0.148621
105244213	Gm39861	1.42653	11.8168	-3.0547	0.00635599	1
211770	Trib1	1040.9	645.801	0.68964	0.00639974	0.149457
56421	Pfkp	1651.4	1312.23	0.331321	0.0064119	0.149534
194225	Pramel27	112.647	183.854	-0.708839	0.00644369	0.149808
399510	Map4k5	721.686	1186.27	-0.716383	0.00644467	0.149808
17196	Mbp	3519.05	2218.32	0.665877	0.00645035	0.149808
64707	Suv39h2	51.0225	94.8179	-0.891236	0.00646535	0.14985
245555	Nexmif	203.161	495.438	-1.28563	0.0064749	0.14985
408068	Zfp738	22.7454	86.9266	-1.93348	0.00648781	0.14985
17451	Mos	184.37	297.164	-0.691439	0.00650377	0.14985
12159	Bmp4	147.908	199.929	-0.43666	0.00651236	0.14985
16601	Klf9	525.602	970.455	-0.88414	0.00651499	0.14985
320506	Lmbrd2	103.944	293.337	-1.496	0.00652457	0.14985
320713	Mysm1	90.4217	265.024	-1.5508	0.00654999	0.14985
99480	Dnttip2	219.955	384.56	-0.80459	0.00655941	0.14985
56045	Samhd1	2445.69	1928.78	0.342833	0.0065694	0.14985
75974	Dock11	20.5169	71.6031	-1.80075	0.00657219	0.14985
17475	Mpdz	516.822	826.245	-0.675973	0.00657288	0.14985
329872	Frem1	688.399	959.185	-0.477938	0.00659033	0.14985
108168101	Gm46430	74.48	196.761	-1.40062	0.00659363	0.14985
635702	Naaladl2	14.0005	50.6139	-1.84917	0.00659581	0.14985
83925	Trps1	143.975	333.2	-1.20961	0.00660419	0.14985
72656	Ints8	422.362	698.855	-0.725601	0.00661907	0.14985
75316	Taf1d	131.089	330.903	-1.33555	0.00662675	0.14985
12522	Cd83	642.906	492.805	0.385155	0.00662701	0.14985
17936	Nab1	528.79	955.883	-0.853448	0.00663456	0.14985
19726	Rfx3	67.1804	183.538	-1.44867	0.00664261	0.14985
380684	Nefh	9.8452	23.8525	-1.27614	0.00665188	0.14985
545366	Cfhr2	2.10303	17.1068	-3.01707	0.00665683	0.14985
329152	Hecw2	104.357	203.05	-0.958457	0.00667388	0.150033
70450	Unc13d	1118.41	572.519	0.967036	0.00669739	0.150361
110213	Tmbim6	14657.7	11924.3	0.297663	0.0067982	0.152117
226525	Rasal2	225.248	401.628	-0.833118	0.00680097	0.152117
109901	Cela1	245.466	157.185	0.647512	0.00680883	0.152117
234329	Trim60	97.502	176.504	-0.858798	0.00681761	0.152117
213988	Tnrc6b	745.446	1475.98	-0.98515	0.0068261	0.152117
16648	Kpna3	418.108	814.748	-0.961923	0.00682983	0.152117
12049	Bcl2l10	656.732	1018.7	-0.634246	0.00684287	0.152206
245631	Pwwp3b	54.6315	159.978	-1.54905	0.00688206	0.152649
74463	Exoc3l2	505.079	384.796	0.393025	0.00688276	0.152649
76857	Spopl	101.206	269.956	-1.41448	0.00688999	0.152649
58243	Nap1l5	1193.02	1568.47	-0.394332	0.00693104	0.1529
243407	Qrfprl	14.2235	29.3692	-1.04528	0.00693675	0.1529
20778	Scarb1	36760.8	25679.6	0.517571	0.00693771	0.1529
240028	Lnpep	209.868	465.993	-1.1502	0.00694712	0.1529
16981	Lrrn3	53.1302	86.275	-0.694027	0.00694826	0.1529
68187	Fam135a	122.547	323.929	-1.40172	0.00696745	0.1529
22234	Ugcg	881.092	1248.51	-0.502417	0.00697772	0.1529
72190	2510009E07Rik	978.449	1382.13	-0.497545	0.00698103	0.1529
12571	Cdk6	716.675	1090.46	-0.605041	0.00698429	0.1529
79264	Krit1	226.26	530.599	-1.22909	0.00699209	0.1529
228061	Agps	501.449	844.654	-0.751515	0.00700679	0.152952
16452	Jak2	318.08	621.766	-0.966179	0.00702142	0.152952
26558	Homer3	1675.17	1056.09	0.665924	0.00702175	0.152952
70354	Secisbp2l	595.487	1130.81	-0.92468	0.00705223	0.153047
108168933	Gm12353	0.487087	15.229	-4.99519	0.00706253	1
381305	Rc3h1	528.398	1020.91	-0.949741	0.00706257	0.153047
230249	Ecpas	1288.45	1936.43	-0.587431	0.00707722	0.153047
21412	Tcf21	1383.11	1687.93	-0.287696	0.0070885	0.153047
115489480	Gm52528	0.218634	9.92767	-5.11558	0.00709915	1
67370	Zfp606	109.973	270.023	-1.29527	0.00710836	0.153047
17765	Mtf2	231.894	541.632	-1.22334	0.00711014	0.153047
69908	Rab3b	47.9603	77.8646	-0.704644	0.00711082	0.153047
474332	Dnm3os	24.2485	153.89	-2.66601	0.00711623	0.153047
12753	Clock	264.429	658.504	-1.31587	0.0071196	0.153047
70797	Ankib1	627.439	1016.84	-0.695787	0.0071232	0.153047
231051	Kmt2c	747.341	1530.79	-1.03421	0.00712607	0.153047
51938	Ccdc39	10.2004	51.5999	-2.33839	0.0071379	0.153106
12043	Bcl2	159.584	300.97	-0.913811	0.00715029	0.153176
110616	Atxn3	181.463	365.127	-1.00712	0.00716658	0.15333
240614	Ranbp6	81.8919	199.341	-1.2823	0.00720069	0.153445
75424	Zfp820	6.53821	38.3102	-2.54752	0.00720863	0.153445
170947	Myoz3	9.25045	22.0648	-1.26901	0.00721396	0.153445
54446	Nfat5	901.149	1900.61	-1.07643	0.00721806	0.153445
218613	Mier3	257.171	534.837	-1.05563	0.00722076	0.153445
218100	Zfp322a	126.558	314.292	-1.31164	0.00722664	0.153445
76044	Ncapg2	58.9634	161.07	-1.44877	0.00727228	0.153877
329908	Usp24	897.972	1395.28	-0.635372	0.00727685	0.153877
238692	Zfp874a	123.472	237.776	-0.943198	0.00727801	0.153877
novel.200	-	12.7171	30.3617	-1.26207	0.00728353	0.153877
17864	Mybl1	5.70217	37.0359	-2.69987	0.00732273	0.154003
26466	Zfp260	358.01	837.574	-1.22588	0.00733661	0.154003
66694	Uqcrfs1	4275.37	3681.29	0.215944	0.00733668	0.154003
80913	Pum2	1155.53	2191.83	-0.923329	0.00734312	0.154003
215900	Calhm6	52.1262	22.1083	1.2443	0.00735093	0.154003
21778	Tex9	52.3174	117.25	-1.16227	0.00736837	0.154003
26885	Casp8ap2	45.7367	158.942	-1.79706	0.00736897	0.154003
72709	C1qtnf6	5066.49	4017.72	0.334493	0.00737154	0.154003
18214	Ddr2	962.26	1542.44	-0.680183	0.00737181	0.154003
100042698	Gm3973	13.5535	31.4537	-1.22545	0.00739397	0.154053
216820	Dhrs7b	737.035	620.227	0.248642	0.00741377	0.154053
105243374	Gm33561	12.1693	40.7842	-1.74556	0.0074301	0.154053
novel.150	-	269.42	367.389	-0.447018	0.00743436	0.154053
26405	Map3k2	226.292	535.543	-1.24227	0.00743513	0.154053
329877	Dennd4c	418.431	758.814	-0.858087	0.0074458	0.154053
67230	Zfp329	54.6842	173.287	-1.66327	0.00745199	0.154053
69277	3300002I08Rik	136.529	279.994	-1.03509	0.00745899	0.154053
208968	Zfp280c	102.664	230.152	-1.16371	0.0074764	0.154053
217232	Cdc27	409.237	860.969	-1.07256	0.00748818	0.154053
17193	Mbd4	121.485	185.895	-0.610908	0.00749041	0.154053
68140	Tigd2	127.272	205.677	-0.689379	0.00749089	0.154053
13805	Eng	4035.58	3015.99	0.420265	0.00749347	0.154053
19177	Psmb7	4230.46	3668.08	0.205553	0.0075023	0.154053
321000	Lrif1	48.6893	157.928	-1.69688	0.00752925	0.154129
114713	Rasa2	98.4363	236.773	-1.26516	0.00753048	0.154129
104806	Fancm	54.0096	130.294	-1.26856	0.00753347	0.154129
666584	BC024063	5.30302	30.0159	-2.50529	0.00754743	0.154189
14758	Gpm6b	467.98	772.751	-0.722706	0.00756368	0.154189
414872	Zyg11b	973.449	1420.55	-0.544713	0.00756421	0.154189
268301	Sowahc	252.936	413.795	-0.707956	0.00758629	0.154189
novel.357	-	14.9377	52.24	-1.80856	0.00759586	0.154189
12797	Cnn1	1403.19	1028.34	0.448069	0.00760056	0.154189
12144	Blm	71.5267	135.959	-0.923952	0.00760501	0.154189
209378	Itih5	4988.64	7563.67	-0.600371	0.00763596	0.154189
100038394	Gm10512	1.62334	8.61402	-2.40898	0.0076494	1
23912	Rhof	283.341	488.297	-0.785033	0.00764976	0.154189
19696	Rel	210.11	328.417	-0.642302	0.00765468	0.154189
319583	Lig4	23.6103	68.4813	-1.53436	0.0076608	0.154189
77128	Crebrf	322.452	661.664	-1.03652	0.00766216	0.154189
14020	Evi5	379.691	909.994	-1.26075	0.00766525	0.154189
12034	Phb2	5730.71	4797.2	0.256428	0.00766886	0.154189
13371	Dio2	26.4983	60.0763	-1.17796	0.00767565	0.154189
75007	Mindy1	4703.48	3864.42	0.283467	0.00768287	0.154189
12912	Creb1	333.437	743.709	-1.15684	0.00770709	0.154345
66724	Tab3	82.8369	195.41	-1.23642	0.00770898	0.154345
12476	Cd151	8620.46	7006.64	0.299164	0.00773907	0.15461
330409	Cecr2	246.905	321.759	-0.382152	0.00774062	0.15461
252875	Mios	335.633	456.571	-0.442107	0.00778266	0.155266
54392	Ncapg	51.7388	118.03	-1.1882	0.00779621	0.155352
57432	Zc3h8	44.8565	78.203	-0.797732	0.00781851	0.155371
381644	Cep135	34.4573	92.6888	-1.42566	0.00783772	0.155371
214899	Kdm5a	562.751	1024.39	-0.863707	0.00784394	0.155371
73467	1700066M21Rik	83.873	168.018	-0.999978	0.00785416	0.155371
110454	Ly6a	869.848	488.242	0.8335	0.00785623	0.155371
241656	Pak5	14.876	29.3762	-0.982341	0.00785784	0.155371
novel.95	-	7.98777	20.5142	-1.36487	0.0078722	0.155371
novel.398	-	39.7908	107.759	-1.43493	0.00788006	0.155371
71710	Lrrcc1	31.7593	112.334	-1.82191	0.00788021	0.155371
791411	Gm13199	3.06738	13.4279	-2.12801	0.00789502	0.155457
75051	Cfap210	4.76545	22.6468	-2.24833	0.00790303	0.155457
67121	Mastl	29.4717	70.314	-1.25102	0.00792433	0.155618
192195	Ash1l	572.252	1178.07	-1.04136	0.00792967	0.155618
109225	Ms4a7	360.244	260.669	0.46829	0.00795163	0.155867
72193	Scaf11	1092.95	1848.15	-0.757631	0.00798596	0.156358
234889	Gucy1a2	23.2889	92.3031	-1.98641	0.00801199	0.156591
279561	Wnk3	26.4607	67.413	-1.34646	0.00801646	0.156591
20583	Snai2	121.946	232.982	-0.931496	0.00804076	0.156715
240283	Dmxl1	99.4637	471.397	-2.24462	0.00805558	0.156715
102442	Dennd4a	175.772	327.106	-0.894664	0.00806006	0.156715
67569	Mgat4c	36.4684	103.313	-1.50281	0.00807033	0.156715
70472	Atad2	126.908	325.629	-1.35884	0.00807247	0.156715
102631674	Gm28913	10.7011	26.871	-1.33363	0.00807866	0.156715
12142	Prdm1	79.7369	111.778	-0.487776	0.00810348	0.156896
12663	Chml	27.8098	105.45	-1.92226	0.00810662	0.156896
140703	Emid1	277.538	209.162	0.409532	0.00812951	0.157052
14772	Grk4	27.3325	61.1032	-1.15811	0.00813333	0.157052
69295	Far1os	0.218634	9.35762	-5.03024	0.00814069	1
50529	Mrps7	2213.68	1753.59	0.336651	0.00815531	0.157194
50720	Sacs	40.7717	145.195	-1.83206	0.00816774	0.157194
230257	Ptbp3	1336.63	2512.16	-0.910166	0.00818001	0.157194
24015	Abce1	780.979	1413.27	-0.855297	0.00818023	0.157194
17105	Lyz2	12338.4	8548.49	0.529477	0.00818738	0.157194
319634	Efcab5	1.64946	8.35116	-2.33427	0.00824293	1
170772	Glcci1	323.019	520.468	-0.686928	0.00824865	0.157955
108167848	Gm12258	69.8597	123.108	-0.814524	0.00825493	0.157955
22643	Zfp101	20.3371	78.6186	-1.94995	0.00826003	0.157955
18747	Prkaca	4256.63	3512.61	0.277345	0.00826701	0.157955
115487114	Gm51642	0	8.24487	-5.56937	0.00826755	1
118568513	Gm54113	2.39396	11.0305	-2.21089	0.00828705	1
11609	Agtr2	125.494	210.8	-0.748679	0.00829204	0.157955
novel.19	-	41.751	23.5068	0.838226	0.00830444	0.157955
12828	Col4a3	115.583	194.6	-0.749411	0.00831303	0.157955
22720	Zfp62	45.9891	271.042	-2.55894	0.00831605	0.157955
238266	Syt16	24.2592	44.9942	-0.895962	0.00833389	0.157955
332396	Kcnk18	17.2371	35.4226	-1.0493	0.00833914	0.157955
67046	Tbc1d7	388.856	311.311	0.319607	0.00835249	0.157955
15018	H2-Q7	130.752	38.6406	1.75594	0.00836494	0.157955
52428	Rhpn2	470.997	720.876	-0.615227	0.0083698	0.157955
320633	Zbtb26	89.1238	208.333	-1.22356	0.00837573	0.157955
329324	Syt14	137.833	212.465	-0.621776	0.0083967	0.157955
17427	Mns1	34.4049	63.2033	-0.86986	0.00840317	0.157955
19291	Purb	1269.37	2438.34	-0.941577	0.00841075	0.157955
77117	Zfp934	2.59751	17.9444	-2.78599	0.00841204	0.157955
112422	Zfp979	6.3783	38.0305	-2.57491	0.00842567	0.157955
23857	Dmtf1	251.033	531.435	-1.08135	0.00842664	0.157955
208292	Zfp871	539.154	1158.25	-1.1029	0.00843025	0.157955
224273	Crybg3	253.701	363.19	-0.515087	0.0084334	0.157955
13521	Slc26a2	63.769	99.8595	-0.643564	0.00845461	0.158176
66897	Naa16	140.655	281.68	-1.00071	0.00849333	0.158687
71753	Tmprss6	97.2969	59.5952	0.714881	0.0085016	0.158687
56524	Pals2	397.048	515.056	-0.373378	0.00851019	0.158687
57748	Jmy	1879.89	2696.79	-0.520298	0.00853553	0.158984
213019	Pdlim2	1130.28	797.868	0.503485	0.00855477	0.159166
66687	Tbc1d15	677.989	1061.44	-0.646055	0.00858664	0.15949
novel.74	-	38.4294	89.0451	-1.20919	0.00859178	0.15949
20585	Hltf	121.622	332.902	-1.4521	0.0086233	0.15949
237898	Usp32	348.878	706.932	-1.01823	0.0086259	0.15949
26569	Slc27a4	2550.29	1858.22	0.456557	0.00862634	0.15949
102639935	Gm36132	20.6334	44.9181	-1.12111	0.00864171	0.15949
320150	Zdhhc17	402.588	686.13	-0.768436	0.0086459	0.15949
330554	Fan1	125.557	190.173	-0.594588	0.00865478	0.15949
245902	Ccdc15	83.2366	187.959	-1.17302	0.00866183	0.15949
21413	Tcf4	929.145	1973.03	-1.08629	0.00867203	0.15949
12301	Cacybp	764.415	1343.84	-0.813645	0.00867635	0.15949
115488306	Gm52102	2.34724	12.215	-2.37299	0.00867903	1
26570	Slc7a11	38.8444	74.6794	-0.943965	0.00870989	0.15988
107568	Wwp1	220.14	516.77	-1.23049	0.00871729	0.15988
20452	St8sia4	15.7432	56.472	-1.84138	0.00873597	0.15988
80744	Cwc22	144.009	271.64	-0.914096	0.00874319	0.15988
115488777	Gm52290	60.2877	95.5204	-0.663764	0.00874507	0.15988
108115	Slco4a1	17.641	35.4221	-1.0098	0.00883341	0.16132
217480	Dgkb	19.9004	53.14	-1.41192	0.00886704	0.161409
75731	Idnk	796.803	659.485	0.273616	0.00886777	0.161409
20402	Zfp106	2094.13	2792.32	-0.41475	0.00887243	0.161409
22343	Lin7c	542.616	1119.08	-1.04391	0.00888119	0.161409
236904	Klhl15	117.191	229.322	-0.966805	0.00891675	0.161409
11847	Arg2	86.5115	136.49	-0.662971	0.00893148	0.161409
227867	Epc2	271.706	541.607	-0.9943	0.00893745	0.161409
12166	Bmpr1a	1467.91	2353.43	-0.680666	0.00894016	0.161409
50880	Scly	215.104	160.391	0.423898	0.00895689	0.161409
108155	Ogt	1969.37	3996.64	-1.021	0.00897232	0.161409
30877	Gnl3	421.105	649.225	-0.623686	0.00898566	0.161409
22592	Ercc5	333.725	455.412	-0.447002	0.00899091	0.161409
268903	Nrip1	952.459	1723.83	-0.855525	0.00899811	0.161409
75388	Boll	6.91061	34.5272	-2.32065	0.00900693	0.161409
22763	Zfr	1624.29	2599.61	-0.678207	0.00900807	0.161409
664837	Gm7361	34.7766	94.1092	-1.43392	0.00901093	0.161409
72135	Pygo1	256.532	385.214	-0.5853	0.00901449	0.161409
102640883	Gm36841	4.73502	13.7649	-1.54246	0.00904142	0.161409
18130	Ints6	350.91	693.615	-0.982387	0.00904503	0.161409
18004	Nek1	103.399	258.137	-1.31899	0.0090484	0.161409
14265	Fmr1	207.74	679.673	-1.70982	0.00906669	0.161409
23984	Pde10a	244.947	330.457	-0.43117	0.00906981	0.161409
382090	Cep162	61.2756	138.185	-1.17111	0.00907611	0.161409
229357	Gpr149	4.43463	14.2718	-1.6799	0.00907621	0.161409
241989	Pabpc4l	29.8452	73.5561	-1.29718	0.00908206	0.161409
100101806	Srp54c	180.498	305.128	-0.755847	0.00908952	0.161409
56057	Btg4	214.377	324.389	-0.599948	0.00909709	0.161409
105242900	Gm38983	41.1767	84.6956	-1.03744	0.00912727	0.161658
54004	Diaph2	236.675	481.304	-1.02336	0.00913035	0.161658
26965	Cul1	1446.68	2042.03	-0.496824	0.00914834	0.161695
100502936	Ube2q2l	219.536	322.369	-0.557061	0.00915165	0.161695
20525	Slc2a1	1480.8	1023.33	0.533821	0.00919519	0.161982
17876	Myef2	472.495	771.295	-0.706241	0.00920352	0.161982
353310	Zfp703	1800.59	1481.5	0.281558	0.00921067	0.161982
105247219	Gm13070	19.0699	44.873	-1.23496	0.00921151	0.161982
71675	Sanbr	119.797	259.407	-1.1135	0.00921961	0.161982
320817	Atad2b	252.692	593.272	-1.23087	0.00922842	0.161982
14205	Vegfd	336.797	241.924	0.479336	0.00927866	0.161982
269346	Slc28a2	46.0667	23.5896	0.9543	0.00927943	0.161982
328110	Prpf39	72.3735	443.289	-2.61466	0.00928696	0.161982
15107	Hadh	8204	6862.39	0.25773	0.00931135	0.161982
19255	Ptpn2	412.641	592.083	-0.520237	0.00931365	0.161982
70508	Bbx	407.524	780.119	-0.936312	0.00931989	0.161982
101592	Efl1	822.569	592.597	0.472393	0.00932372	0.161982
268670	Zfp759	10.0522	41.3398	-2.04034	0.00933084	0.161982
11480	Acvr2a	101.512	266.514	-1.39182	0.00933903	0.161982
71900	Tmem106b	568.762	1190.29	-1.06509	0.00936194	0.161982
67102	D16Ertd472e	326.033	561.002	-0.78236	0.0093688	0.161982
118567348	Gm42946	0	7.08259	-5.35025	0.00937325	1
102633851	Gm31579	12.9053	28.705	-1.1667	0.00937749	0.161982
102632893	Gm14285	12.6238	3.83491	1.74926	0.0093864	0.161982
14420	Galc	1881.3	1559.3	0.27146	0.00938927	0.161982
105242721	Gm38863	148.04	300.042	-1.01788	0.00940156	0.161982
17720	ND4L	11.2397	37.3721	-1.72464	0.00941205	0.161982
243548	Prickle2	670.295	854.109	-0.350063	0.00941425	0.161982
100039864	Snhg12	286.929	356.061	-0.310935	0.00941856	0.161982
75678	Ippk	641.429	810.096	-0.337999	0.00942688	0.161982
239570	Ttc38	1119.54	685.919	0.707647	0.00944293	0.161982
257633	Acsf3	592.003	455.12	0.378165	0.00944898	0.161982
664804	Gm7347	9.1908	43.4885	-2.24071	0.00945841	0.161982
101056219	Urml	210.079	405.788	-0.950122	0.00946108	0.161982
232827	Nlrp2	86.6228	144.054	-0.737155	0.00946458	0.161982
320940	Atp11c	63.0789	312.304	-2.3076	0.00946613	0.161982
235469	Zfp280d	72.592	319.644	-2.13829	0.00948042	0.162062
20390	Sftpd	8.55075	0.563229	3.99671	0.00951392	1
102631989	Gm30177	15.8302	40.8986	-1.36474	0.00952663	0.162526
16564	Kif21a	170.192	349.535	-1.0374	0.0095389	0.162526
12661	Chl1	4.22236	14.0126	-1.72198	0.00955102	0.162526
68473	Mob1b	99.6798	189.3	-0.923057	0.00955931	0.162526
22712	Zfp54	3.95821	23.7561	-2.57882	0.00956223	0.162526
110196	Fdps	6090.36	4386.27	0.473684	0.00957375	0.162526
118568730	Gm54287	8.15537	27.0111	-1.71966	0.00957514	0.162526
94227	Pi15	28.0192	89.6298	-1.6765	0.00960992	0.162953
22696	Zfp37	23.1686	73.5246	-1.66412	0.00965901	0.163209
novel.215	-	12.7001	34.1417	-1.42076	0.00966015	0.163209
237523	Ptprq	49.6822	97.0544	-0.961461	0.00967176	0.163209
20249	Scd1	2927.14	1536.44	0.930085	0.00967278	0.163209
209478	Tbc1d12	210.9	345.733	-0.711422	0.00967351	0.163209
223827	Gxylt1	388.942	644.473	-0.727629	0.00970422	0.163563
208164	Fam180a	303.889	404.843	-0.415593	0.0097357	0.16387
108011	Ap4e1	213.215	397.096	-0.896076	0.00974255	0.16387
194597	Tmprss11a	4.25533	12.6132	-1.58113	0.00975164	0.16387
20191	Ryr2	139.117	257.998	-0.889712	0.00977705	0.164044
23797	Akt3	883.11	1198.39	-0.439708	0.00978593	0.164044
67702	Rnf149	1862.66	1504.39	0.308703	0.0097932	0.164044
233833	Tnrc6a	915.278	1604.81	-0.809845	0.00980096	0.164044
99003	Qser1	377.887	770.456	-1.02726	0.00987225	0.165046
59027	Nampt	964.493	1385.34	-0.521969	0.00988039	0.165046
382088	Omt2b	151.28	239.62	-0.666553	0.00990525	0.165221
319722	E330033B04Rik	5.51359	29.86	-2.43907	0.00991052	0.165221
69546	Mapk1ip1	415.64	539.329	-0.375468	0.0099517	0.165593
66332	1700018B24Rik	19.2744	39.0919	-1.02611	0.00995609	0.165593
211255	Kbtbd7	327.589	504.267	-0.620812	0.00998021	0.165593
novel.311	-	55.0731	89.717	-0.71092	0.00999264	0.165593
72972	Ccser2	581.537	999.18	-0.78023	0.00999691	0.165593
69823	Fyttd1	625.635	1153.6	-0.882308	0.0100022	0.165593
235559	Topbp1	635.27	919.379	-0.532435	0.0100032	0.165593
240444	Kcng2	49.0638	24.9871	0.980164	0.0100161	0.165593
59091	Jph2	525.482	371.91	0.497649	0.010033	0.165593
75869	Arl5b	549.816	895.562	-0.703041	0.0100362	0.165593
14133	Fcna	23.8833	10.8695	1.12217	0.010041	0.165593
239217	Kctd12	703.688	1142.25	-0.698233	0.0100549	0.16566
408028	Arhgap20os	58.9346	103.84	-0.823244	0.010073	0.1657
52670	Cpsf4l	255.611	414.328	-0.698721	0.010077	0.1657
51795	Srpx	283.965	215.152	0.402093	0.0100994	0.165718
13043	Cttn	10464.5	7841.42	0.416385	0.0101218	0.165718
18481	Pak3	254.171	619.075	-1.28395	0.0101248	0.165718
106205	Zc3h7a	353.5	751.452	-1.08767	0.0101285	0.165718
83997	Slmap	508.673	1068.07	-1.06983	0.0101286	0.165718
115487194	LOC115487194	5.7135	26.1298	-2.19422	0.0101496	0.165718
353170	Txlng	140.969	326.249	-1.20988	0.0101501	0.165718
106064	Rimoc1	799.192	1370.42	-0.77758	0.0101689	0.165718
56224	Tspan5	1655.79	1329.93	0.316538	0.0101715	0.165718
70998	Phf6	351.174	582.747	-0.729555	0.0101856	0.165718
381654	Pramel34	52.5947	83.6209	-0.674095	0.010197	0.165718
75415	Arhgap12	335.288	685.803	-1.03194	0.0102104	0.165718
109263	Rlf	176.839	354.615	-1.00302	0.0102139	0.165718
77781	Epm2aip1	743.825	1362.63	-0.872989	0.0102239	0.165718
70834	Spag9	970.469	1829.85	-0.914749	0.0102258	0.165718
17171	Mas1	0.218634	5.68785	-4.31141	0.0102461	1
109624	Cald1	3175.82	4828.59	-0.604293	0.0102598	0.165997
211232	Cpne9	33.3469	61.1763	-0.880605	0.0102663	0.165997
170718	Idh3b	3513.2	3018.54	0.218684	0.0102776	0.165997
novel.351	-	54.2139	108.399	-1.0015	0.0102824	0.165997
93730	Lztfl1	168.032	393.203	-1.22597	0.0103001	0.166123
68166	Spire1	682.511	843.56	-0.306035	0.010336	0.1665
214459	Fnbp1l	385.562	776.269	-1.00904	0.0103632	0.1665
286942	Kif19a	39.5289	19.8578	0.985137	0.0103638	0.1665
18186	Nrp1	1277.76	2010.43	-0.65361	0.0103714	0.1665
626391	Zfp951	14.8775	47.7206	-1.67659	0.0103856	0.1665
100012	Oog3	237.001	391.24	-0.724536	0.0103913	0.1665
15502	Dnaja1	4226.68	5935.32	-0.489654	0.0103926	0.1665
21969	Top1	707.131	1613.37	-1.18986	0.0104167	0.166541
21928	Tnfaip2	1190.8	694.263	0.778193	0.0104198	0.166541
118567660	Gm53494	10.4489	34.8796	-1.73658	0.0104368	0.166541
108897	Aif1l	5068.86	3071.59	0.722885	0.0104389	0.166541
74051	Steap2	342.534	449.818	-0.39229	0.0104446	0.166541
218038	Amph	51.6751	26.3182	0.988533	0.0104547	0.166544
244416	Ppp1r3b	145.679	95.8281	0.607594	0.0104715	0.166653
118568046	Gm53786	0.944959	8.26032	-3.12336	0.0104763	1
109880	Braf	249.022	522.774	-1.06936	0.0105016	0.166839
14479	Usp15	257.117	510.085	-0.987591	0.0105106	0.166839
229715	Amigo1	1328.41	1028.02	0.369825	0.0105167	0.166839
227059	Slc39a10	1072.51	1608.91	-0.584715	0.0105237	0.166839
241322	Zbtb6	187.249	342.509	-0.869415	0.0105361	0.166839
218397	Rasa1	164.001	621.355	-1.92155	0.0105473	0.166839
212390	Klhl32	23.5046	41.9373	-0.837124	0.0105618	0.166839
13134	Dach1	197.376	336.383	-0.767667	0.0105625	0.166839
193322	Oog1	19.1071	36.2839	-0.935025	0.0106037	0.167186
233276	Tubgcp5	275.619	451.253	-0.710096	0.0106049	0.167186
101148	Bmt2	151.693	301.469	-0.989447	0.0106142	0.167186
56805	Zbtb33	189.567	406.927	-1.10102	0.0106599	0.167749
72993	Appl1	381.329	780.291	-1.03261	0.0106733	0.167802
66244	Nemf	128.051	327.912	-1.35599	0.0107034	0.16799
102991	Ezhip	373.774	636.485	-0.769057	0.0107059	0.16799
72826	Fam76b	163.551	412.824	-1.33525	0.0107151	0.16799
12648	Chd1	292.877	608.322	-1.05397	0.0107308	0.168053
118567974	Gm37804	23.1258	45.503	-0.979998	0.0107391	0.168053
68734	Ppp4r3a	456.378	852.262	-0.900501	0.0107699	0.168285
100041581	Zkscan16	11.5317	30.4196	-1.39229	0.0107739	0.168285
102631622	Gm29917	9.74879	1.69734	2.57042	0.0108034	1
100041672	LOC100041672	53.6588	88.8394	-0.732779	0.0108311	0.168602
13346	Des	842.393	554.025	0.603966	0.0108346	0.168602
13383	Dlg1	1096.93	1484.2	-0.435499	0.0108502	0.168602
74754	Dhcr24	5328.43	4114.56	0.372833	0.0108537	0.168602
22791	Dnajc2	222.516	383.739	-0.785458	0.0108677	0.168602
72020	Zfp654	61.0037	259.957	-2.09121	0.010887	0.168602
208898	Unc13c	13.7489	38.3811	-1.48012	0.0108884	0.168602
11409	Acads	3190.12	2491.42	0.356236	0.0109104	0.168602
105245586	Gm41018	0.242329	4.93911	-4.10378	0.0109213	1
380959	Alg10b	347.746	566.808	-0.703398	0.0109219	0.168602
75739	Mpp7	75.7251	147.74	-0.961686	0.0109229	0.168602
102637159	Gm34043	3.75316	13.5929	-1.86716	0.0109246	0.168602
14401	Gabrb2	16.7594	43.4567	-1.36696	0.0109416	0.168602
52285	D6Ertd474e	29.5212	51.2963	-0.806214	0.0109701	0.168602
320111	Prr18	26.8424	46.6649	-0.798009	0.0109756	0.168602
67442	Retsat	1697.9	1291.81	0.394683	0.0109931	0.168602
22427	Wrn	146.309	285.776	-0.964549	0.011	0.168602
80718	Rab27b	35.4737	69.2112	-0.958881	0.0110069	0.168602
381680	Nxpe5	22.6412	8.67899	1.36457	0.0110204	0.168602
231279	Guf1	170.552	354.486	-1.055	0.0110239	0.168602
236790	Ints6l	335.45	776.57	-1.2108	0.0110246	0.168602
17311	Kitl	183.441	755.832	-2.04268	0.0110361	0.168602
66853	Pnpla2	2258.93	1842.45	0.293523	0.0110559	0.168602
57908	Zfp318	440.563	685.682	-0.637574	0.0110688	0.168602
241116	Cfap65	10.3216	0.461598	4.33511	0.0110703	1
75957	Mir17hg	32.119	95.2362	-1.56666	0.0110751	0.168602
105242790	9130204K15Rik	18.1164	34.983	-0.947761	0.0110823	0.168602
69524	Esam	1947.99	1587.85	0.295141	0.0110823	0.168602
78619	Zfp449	68.4401	143.34	-1.06378	0.0110825	0.168602
57370	B4galt3	1330.88	1135.97	0.228301	0.01109	0.168602
75785	Klhl24	1414.27	2245.91	-0.666907	0.0111061	0.168602
22759	Zfp97	1.90997	17.7127	-3.21597	0.0111145	0.168602
12268	C4b	449.752	223.132	1.00997	0.0111261	0.168602
319839	A530020G20Rik	159.952	530.596	-1.72981	0.0111397	0.168602
14544	Gda	75.4509	138.095	-0.871606	0.0111519	0.168602
22661	Zfp148	552.399	1112.74	-1.01001	0.0111528	0.168602
novel.70	-	286.18	427.317	-0.577103	0.0111619	0.168602
77593	Usp45	146.713	314.444	-1.0986	0.0111777	0.168602
12395	Runx1t1	41.0983	96.6883	-1.23244	0.0111801	0.168602
78255	Ralgps2	1063.02	1441.56	-0.438958	0.0111894	0.168602
226442	Zfp281	178.926	393.814	-1.13741	0.0111906	0.168602
75089	Bltp3b	604.058	903.401	-0.579807	0.0111947	0.168602
16876	Lhx9	127.522	232.123	-0.861908	0.0112205	0.168617
11553	Adra2c	91.7987	44.1445	1.06211	0.0112206	0.168617
27214	Dbf4	242.724	343.545	-0.500269	0.0112258	0.168617
16974	Lrp6	1286.87	2072.13	-0.686925	0.0112419	0.168625
235072	Septin7	570.644	1281.71	-1.16715	0.0112463	0.168625
novel.104	-	39.3548	70.9349	-0.857328	0.0112846	0.169048
54445	Unc93b1	1836.84	1420.59	0.370737	0.0113002	0.169131
381411	Accsl	333.241	511.807	-0.620732	0.0113201	0.169279
16956	Lpl	545.077	916.79	-0.749734	0.0113615	0.169419
14955	H19	616.073	906.026	-0.556663	0.0113635	0.169419
19011	Endou	55.4396	32.3953	0.773546	0.0113766	0.169419
novel.472	-	11.9633	45.579	-1.92651	0.0113772	0.169419
240068	Zfp563	90.9538	176.482	-0.954034	0.0113798	0.169419
239420	Csmd3	0.720804	6.04559	-3.10052	0.0113961	1
102633608	Gm31392	16.0658	35.2328	-1.13011	0.0114063	0.169625
66877	Crnkl1	332.295	519.471	-0.643259	0.0114138	0.169625
17931	Ppp1r12a	714.567	1491.28	-1.06119	0.0114381	0.169723
56490	Zbtb20	342.916	1521.75	-2.14976	0.0114515	0.169723
75302	Asxl2	349.364	635.886	-0.863208	0.0114522	0.169723
20496	Slc12a2	511.037	862.844	-0.755018	0.0114607	0.169723
239188	Enox1	254.512	333.982	-0.393593	0.0114833	0.169908
12189	Brca1	180.477	275.651	-0.609493	0.0115127	0.169973
99586	Dpyd	348.7	449.094	-0.364122	0.0115385	0.169973
21841	Tia1	594.909	1261.48	-1.08415	0.0115447	0.169973
320472	Ppm1e	379.473	662.403	-0.802727	0.0115455	0.169973
novel.455	-	8.50109	20.0059	-1.24723	0.0115666	0.169973
76179	Usp31	475.092	731.745	-0.622507	0.0115705	0.169973
14964	H2-D1	9799.07	6469.49	0.598982	0.0115738	0.169973
115486872	Gm51534	103.967	152.689	-0.556737	0.0115906	0.169973
63872	Zfp296	117.257	169.662	-0.537162	0.0115953	0.169973
14402	Gabrb3	9.48472	21.5829	-1.18663	0.0115967	0.169973
26382	Fgd2	167.728	116.631	0.525649	0.011607	0.169973
212281	Zfp729a	43.9698	120.877	-1.45814	0.0116088	0.169973
14950	H13	6871.64	5631.28	0.28712	0.0116356	0.170112
102436	Lars2	4378.17	2844.73	0.621983	0.0116385	0.170112
66473	Ctrb1	43.2262	18.9274	1.20966	0.0116792	0.170558
102640722	Gm36722	5.18951	14.6555	-1.49536	0.0117113	0.170879
320696	Ccdc158	46.095	91.437	-0.985339	0.0117432	0.170899
70005	Znf41-ps	10.0168	36.2976	-1.85736	0.0117516	0.170899
242474	Tmem245	859.517	1415.41	-0.719283	0.0117812	0.170899
330361	Gcfc2	66.6874	102.77	-0.618307	0.0117827	0.170899
66939	Aagab	2571.22	2022.62	0.346295	0.0117837	0.170899
242291	Bpnt2	1263.6	2147.76	-0.765011	0.0117866	0.170899
434203	Slc28a1	9.15081	22.0099	-1.27132	0.0117906	0.170899
24071	Synj2bp	471.751	767.308	-0.701102	0.0117938	0.170899
12215	Bsg	14956.6	12910.4	0.212153	0.0118188	0.171104
72023	Cyb561d1	1104.38	779.112	0.50404	0.0118283	0.171104
105203	Tasor2	93.3226	415.007	-2.15273	0.0119255	0.172161
12511	Cd6	18.296	6.76569	1.45196	0.0119319	0.172161
213417	Klhdc8a	135.604	84.861	0.678653	0.0119321	0.172161
11684	Alox12	207.452	158.072	0.39376	0.011975	0.172438
novel.406	-	27.621	108.868	-1.97886	0.0119773	0.172438
14852	Gspt1	2564.64	3370.12	-0.3938	0.0119819	0.172438
213109	Phf3	650.958	1173.69	-0.850059	0.0120086	0.172488
666731	Trim43c	3.32384	15.8975	-2.25396	0.0120251	0.172488
14131	Fcgr3	1028.7	734.719	0.48553	0.0120307	0.172488
105244154	Gm39816	8.29136	18.8108	-1.19611	0.012035	0.172488
26568	Slc27a3	980.17	754.232	0.378412	0.0120432	0.172488
219105	Zmym5	282.279	581.233	-1.04151	0.0120469	0.172488
75964	Trappc8	439.02	776.524	-0.821985	0.0120632	0.1725
67043	Syap1	796.862	1293.88	-0.698766	0.0120683	0.1725
12212	Chic1	72.6189	169.656	-1.22298	0.0120833	0.172545
78244	Dnajc21	152.119	294.16	-0.950223	0.0120919	0.172545
170736	Parvb	2887.55	1476.83	0.967722	0.0121029	0.172556
320181	Fndc7	41.7395	13.8434	1.60359	0.0121286	0.172669
114142	Foxp2	119.094	291.374	-1.29031	0.0121372	0.172669
229675	Rsbn1	67.095	150.526	-1.16352	0.0121578	0.172669
20662	Sos1	427.453	794.216	-0.893183	0.0121617	0.172669
65256	Asb2	316.401	240.965	0.391288	0.0121621	0.172669
74112	Usp16	224.909	452.923	-1.00905	0.0121783	0.172754
17975	Ncl	2560.18	3880.68	-0.599894	0.0122234	0.173023
66949	Trim59	299.822	488.427	-0.702884	0.0122252	0.173023
56543	Kcnd3	280.677	386.642	-0.460547	0.0122282	0.173023
16649	Kpna4	834.513	1281	-0.617636	0.0122716	0.173406
22439	Xk	104.434	169.977	-0.698895	0.0122787	0.173406
70422	Ints2	244.126	392.695	-0.684456	0.0122861	0.173406
26893	Cops6	3730.98	3121.87	0.256868	0.0123188	0.17365
67420	Far1	657.296	2207.93	-1.74804	0.0123289	0.17365
272347	Zfp398	695.597	933.722	-0.425194	0.0123429	0.17365
72434	Lypd3	42.7652	70.3876	-0.727796	0.0123447	0.17365
237886	Slfn9	32.1709	88.6447	-1.46132	0.012368	0.173833
66180	P3h4	3679.12	2995.39	0.296586	0.0123803	0.173861
66923	Pbrm1	432.428	986.239	-1.18922	0.0123926	0.173888
26903	Dysf	997.467	673.593	0.566815	0.0124095	0.173982
104215	Rhoq	830.977	1108.63	-0.415492	0.0124393	0.174067
100503185	Btbd8	27.0703	70.2529	-1.373	0.01245	0.174067
115487183	Gm51685	4.07938	17.6175	-2.11507	0.0124656	0.174067
70675	Vcpip1	307.591	650.459	-1.07992	0.0124724	0.174067
18295	Ogn	376.903	1510	-2.00224	0.0124757	0.174067
100038657	Myocos	32.7017	56.3279	-0.793433	0.0124777	0.174067
14555	Gpd1	99.0104	50.606	0.971084	0.0124964	0.174127
78798	Eml4	725.948	1029.81	-0.503776	0.0125027	0.174127
140497	Cd300c2	237.127	169.16	0.487334	0.0125372	0.174301
56429	Dpt	279.332	148.281	0.912231	0.0125601	0.174301
100216534	Snord96a	48.9313	73.4082	-0.58579	0.0125626	0.174301
544752	Tug1	972.431	1674.81	-0.783974	0.0125691	0.174301
22634	Plagl1	601.228	1047.06	-0.800017	0.01258	0.174301
319615	Zfp944	69.1175	161.203	-1.22103	0.0125808	0.174301
225849	Ppp2r5b	1380.95	1114.01	0.309065	0.0125915	0.174301
14629	Gclc	1640.21	1915.46	-0.2236	0.012598	0.174301
74737	Pcf11	118.968	240.277	-1.01292	0.0126145	0.174347
71946	Endod1	2442.51	1765.7	0.468473	0.012622	0.174347
235907	Zfp65	40.2955	112.712	-1.4824	0.0126447	0.174442
14028	Evx1	26.6844	52.3379	-0.9825	0.0126496	0.174442
235135	Tmem45b	7.92798	1.053	2.90304	0.0126833	1
16833	Ldhc	12.5396	25.4922	-1.03647	0.0127117	0.175018
223665	C030006K11Rik	635.363	516.982	0.295803	0.0127149	0.175018
623279	Dok6	23.5019	73.0233	-1.63465	0.0127248	0.175018
16410	Itgav	2163.89	3077.2	-0.507756	0.0127351	0.175018
102635521	Gm26725	45.3261	74.2664	-0.712954	0.0127491	0.175018
100043899	R3hdml	7.86888	19.3284	-1.30736	0.0127547	0.175018
11838	Arc	77.7994	42.7108	0.87216	0.0127641	0.175018
13417	Dnah8	76.8649	118.228	-0.623886	0.0127754	0.17503
80752	Fam20c	967.985	1442.8	-0.576256	0.0128181	0.175276
105246278	B230354K17Rik	146.886	269.14	-0.871707	0.0128315	0.175276
233733	Galnt18	1352.32	797.913	0.761712	0.0128344	0.175276
67684	Luc7l3	206.137	893.109	-2.11518	0.0128394	0.175276
14865	Gstm4	362.273	285.64	0.340968	0.0128706	0.175276
70568	Cpne3	868.012	1309.26	-0.592386	0.0128752	0.175276
67501	Ccdc50	963.522	1717.39	-0.833552	0.0128777	0.175276
70640	Dcp2	376.518	693.898	-0.88138	0.0128783	0.175276
74142	Lonp1	6704.25	5131.67	0.385534	0.0128906	0.175276
70425	Csnk1g3	550.447	910	-0.724438	0.0129056	0.175276
170834	Oosp1	342.857	522.595	-0.609549	0.0129078	0.175276
71148	Mier1	686.053	1284.5	-0.904465	0.012931	0.175449
11835	Ar	1476.65	2213.62	-0.583798	0.0129498	0.175474
14173	Fgf2	55.6252	114.632	-1.04068	0.0129537	0.175474
382109	Fbxw26	95.6249	164.797	-0.788884	0.0130008	0.175971
14472	Gbx2	65.4832	103.955	-0.673439	0.0130218	0.176006
53623	Gria3	32.516	82.0857	-1.33449	0.0130244	0.176006
115487282	Gm24455	0.7002	6.75622	-3.25904	0.0130397	1
80289	Lysmd3	98.209	352.275	-1.84246	0.0130493	0.176126
56291	Styx	32.9577	96.4732	-1.54822	0.0130541	0.176126
56367	Scoc	196.722	376.517	-0.93533	0.0130784	0.176247
76267	Fads1	7544.41	5944.89	0.343927	0.013093	0.176247
330490	Nlrp9c	42.6785	81.4321	-0.934377	0.0130945	0.176247
329506	Ctdspl2	344.572	604.112	-0.80918	0.0131077	0.176277
102633913	Gm31623	3.30202	13.8782	-2.06679	0.013141	0.176277
71843	R3hcc1	1211.55	959.182	0.336751	0.013156	0.176277
269423	Abhd18	38.2292	88.927	-1.21464	0.0131752	0.176277
11306	Abcb7	176.042	389.957	-1.14639	0.0131826	0.176277
246277	Csad	1353.41	1157.62	0.225092	0.0131865	0.176277
76676	5330411J11Rik	14.4418	28.3458	-0.982033	0.0131946	0.176277
80748	BC004004	1797.16	1524.73	0.236847	0.013198	0.176277
258571	Or5m3b	254.832	511.433	-1.00455	0.0132023	0.176277
67604	Get4	1878.12	1534.89	0.290803	0.0132065	0.176277
77591	Ddx10	119.893	256.399	-1.09574	0.0132236	0.176277
329738	Aknad1	9.84034	22.2851	-1.18286	0.0132253	0.176277
77604	Rbm12b2	168.631	374.536	-1.15063	0.0132334	0.176277
17717	ND2	6856.67	13666	-0.994983	0.0132433	0.176277
268379	Abca13	2.1286	9.05442	-2.07953	0.0132975	1
241593	Pin1rt1	17.6495	34.7379	-0.986738	0.013301	0.176906
81879	Tfcp2l1	198.294	141.303	0.492414	0.0133145	0.176907
13731	Emp2	897.772	709.457	0.33918	0.0133221	0.176907
13353	Dgcr6	1201.48	1002.66	0.259727	0.0133542	0.176954
384763	Zfp667	81.6472	147.142	-0.846701	0.0133593	0.176954
73679	Tex19.1	41.8362	78.2901	-0.911727	0.0133597	0.176954
66531	Cmc2	509.964	413.149	0.305422	0.013375	0.176954
50785	Hs6st1	3887.17	2649.97	0.552978	0.013397	0.176954
22698	Zfp39	67.3716	130.622	-0.951211	0.013429	0.176954
71242	Spata24	168.441	122.722	0.455522	0.0134294	0.176954
69981	Tmem30a	765.946	1592.71	-1.05594	0.0134354	0.176954
67245	Peli1	471.431	711.218	-0.592463	0.0134425	0.176954
381820	Smim10l1	465.802	805.657	-0.789665	0.0134438	0.176954
105246377	Gm41673	0	4.04262	-4.54049	0.0134513	1
novel.461	-	67.2665	34.798	0.957419	0.0134551	0.176954
20842	Stag1	469.202	916.027	-0.964737	0.0134701	0.176954
19266	Ptprd	1700.2	3087.56	-0.860662	0.0134707	0.176954
11769	Ap1s1	1887.08	1585.08	0.25114	0.0134728	0.176954
16880	Lifr	730.178	1164.14	-0.672667	0.0135212	0.177211
100039641	E330012B07Rik	13.0601	27.9812	-1.10367	0.0135308	0.177211
102635047	Gm32483	31.5163	80.6202	-1.3528	0.0135403	0.177211
100415784	Gm17830	34.7459	64.2789	-0.890337	0.0135405	0.177211
27015	Polk	118.225	216.528	-0.871077	0.0135623	0.177211
100041108	Gm3143	25.4757	44.0344	-0.797256	0.0135628	0.177211
67126	Atp5e	2238.05	1847.54	0.276314	0.0135661	0.177211
74998	Rab11fip2	191.197	351.459	-0.876911	0.0135826	0.177234
108686	Ccdc88a	84.683	350.643	-2.04977	0.0135888	0.177234
67958	U2surp	338.105	735.357	-1.12069	0.0136062	0.177246
69638	Enho	105.319	76.2542	0.467443	0.0136108	0.177246
104943	Fam110c	406.74	507.173	-0.318697	0.013629	0.177346
229279	Hnrnpa3	847.428	1549.53	-0.870449	0.0136563	0.177564
67452	Pnpla8	548.492	1046.72	-0.93192	0.0136713	0.177603
269181	Mgat4a	108.829	152.889	-0.486725	0.0136851	0.177603
228139	P2rx3	118.807	54.3306	1.13098	0.013691	0.177603
14365	Fzd3	514.953	898.04	-0.801827	0.0137223	0.177838
228812	Pigu	1545.6	1293.3	0.257116	0.0137518	0.177838
380683	Sec14l3	48.3456	11.48	2.07037	0.0137665	0.177838
78913	Ltn1	559.432	901.334	-0.687332	0.0137773	0.177838
110382	C8b	10.3019	22.204	-1.11319	0.0137784	0.177838
319263	Pcmtd1	160.062	510.033	-1.67172	0.013781	0.177838
236727	Slc9a7	387.014	640.936	-0.726908	0.013783	0.177838
107182	Btaf1	402.018	727.273	-0.854673	0.0138177	0.178094
22718	Zfp60	165.89	324.879	-0.968364	0.013824	0.178094
66625	Pnisr	206.067	826.814	-2.00441	0.0138436	0.178209
67075	Magt1	686.803	1200.01	-0.804697	0.0138637	0.178333
97820	4833439L19Rik	4752.99	4040.23	0.234621	0.0138746	0.178336
224840	Treml4	34.7493	20.0139	0.795906	0.0138994	0.178519
11658	Alcam	108.3	189.21	-0.802842	0.013939	0.178791
100038358	Gm10857	28.1993	49.7686	-0.826122	0.0139418	0.178791
74068	Asz1	16.3411	34.4985	-1.0807	0.0139631	0.178859
224171	Cip2a	53.0196	144.152	-1.44204	0.0139683	0.178859
21676	Tead1	1429.11	2136.96	-0.580187	0.013997	0.17909
246256	Fcgr4	267.438	155.098	0.7855	0.0140813	0.180031
68725	1110032F04Rik	2759.74	1307.15	1.0778	0.014114	0.180105
102640987	Gm36917	0.722019	8.93643	-3.64229	0.0141202	1
235461	Mindy2	196.997	361.694	-0.875243	0.0141367	0.180105
668758	Fbxw28	171.604	279.394	-0.704555	0.0141503	0.180105
16475	Ajuba	1554.79	1271.47	0.289881	0.014158	0.180105
66537	Pomp	2587.34	2175.94	0.250009	0.0141727	0.180105
244672	Cwf19l2	80.2946	215.617	-1.42437	0.0141732	0.180105
118568147	Gm49306	23.2015	11.0744	1.06921	0.0141739	0.180105
102634191	Gm31834	38.2425	65.1117	-0.768133	0.0141765	0.180105
234729	Vac14	1332.32	1078.92	0.303868	0.0141907	0.180105
12235	Bub1	122.612	225.758	-0.879265	0.014194	0.180105
74048	Vsir	1025.21	747.641	0.454821	0.0142383	0.180501
11629	Aif1	173.056	108.785	0.666387	0.0142496	0.180501
73233	Zfp942	22.2558	126.84	-2.50999	0.0142726	0.180501
27392	Pign	519.918	748.166	-0.523945	0.0142887	0.180501
75075	4930517O19Rik	3.3171	17.802	-2.42485	0.014292	0.180501
81907	Tmem108	38.7163	65.6108	-0.76939	0.014297	0.180501
319758	Rfx7	500.86	874.185	-0.802961	0.0143286	0.180501
236930	Ercc6l	94.9086	136.743	-0.525302	0.0143337	0.180501
12289	Cacna1d	351.835	465.057	-0.402867	0.0143368	0.180501
17921	Myo7a	1925.36	1267.15	0.603853	0.0143379	0.180501
novel.136	-	33.6881	52.4744	-0.644457	0.0143593	0.180501
238722	Zfp72	18.993	56.7967	-1.5789	0.0143609	0.180501
53601	Pcdh12	608.722	405.097	0.587855	0.0143858	0.180501
18796	Plcb2	429.723	246.695	0.802132	0.0143901	0.180501
105246241	Gm41553	6.11481	16.9399	-1.46451	0.014394	0.180501
213673	9530068E07Rik	10964	9295.4	0.238211	0.0143968	0.180501
319278	Shfl	224.861	283.051	-0.332383	0.0144424	0.180938
100862203	Gm6712	5.44747	27.1266	-2.31384	0.0144562	0.180977
76421	1700028K03Rik	3.11289	15.4269	-2.31373	0.0145264	0.181681
224405	Cyyr1	82.483	174.119	-1.07528	0.0145383	0.181681
208213	Tmem132c	20.5139	34.7638	-0.766744	0.0145448	0.181681
56386	B4galt6	189.007	249.219	-0.398382	0.0145831	0.182024
30054	Rnf17	7.56717	23.4076	-1.6236	0.0146229	0.182283
72776	Sass6	58.5751	109.748	-0.903086	0.0146515	0.182283
66865	Pmpca	3127.41	2524.21	0.309152	0.0146525	0.182283
233168	AI987944	33.7756	96.7257	-1.51725	0.0146543	0.182283
78755	Pabir2	286.483	424.431	-0.565639	0.014658	0.182283
224170	Dzip3	65.4195	257.05	-1.97392	0.0147002	0.182554
230075	Ndufb6	1090.96	892.082	0.289334	0.0147174	0.182554
433791	Zfp992	11.8558	30.3091	-1.34876	0.0147374	0.182554
100019	Mdn1	754.447	1229.59	-0.704386	0.0147393	0.182554
11702	Amd1	1470.67	1776.2	-0.271622	0.0147405	0.182554
217869	Eif5	2176.7	3478.29	-0.676031	0.0147448	0.182554
74735	Trim14	619.949	952.661	-0.620545	0.0147792	0.18277
99650	4933434E20Rik	2035.23	1748.84	0.219118	0.0147941	0.18277
26379	Esrra	702.508	573.34	0.292932	0.0147948	0.18277
77337	Akr1c21	3.29771	10.1999	-1.62164	0.0148164	1
51793	Ddah2	1664.64	1415.44	0.233413	0.0148189	0.182933
17706	ATP8	3.08059	15.9837	-2.37084	0.0148344	0.18299
67120	Ttc14	91.0158	392.607	-2.10879	0.0148647	0.18323
71163	Zfp626	104.527	203.575	-0.959932	0.0148811	0.183298
246103	Atxn7	232.342	384.716	-0.726116	0.014904	0.183446
15950	Ifi203	109.007	288.475	-1.40338	0.0149248	0.183568
16948	Lox	408.43	602.768	-0.560237	0.0149625	0.183757
20924	Supt5	5364.03	4077.38	0.395593	0.014976	0.183757
12848	Cops2	479.238	1024.64	-1.09601	0.0149894	0.183757
235040	Atg4d	676.45	554.11	0.287248	0.0149905	0.183757
234797	6430548M08Rik	2511.98	1468.7	0.774576	0.0149948	0.183757
17195	Mbl2	45.4838	78.4442	-0.792909	0.0150108	0.183774
77644	Steep1	475.279	696.639	-0.550375	0.015018	0.183774
74243	Slx4ip	121.779	194.801	-0.674974	0.0150408	0.183804
381686	Kpna7	236.844	387.274	-0.71131	0.0150423	0.183804
11877	Arvcf	567.334	419.871	0.435054	0.0150815	0.183896
76854	Gper1	80.2797	54.2979	0.562099	0.0150818	0.183896
18999	Pou5f1	108.811	176.635	-0.702331	0.0150911	0.183896
17722	ND6	588.894	1636.9	-1.47483	0.0150935	0.183896
319535	Zfp182	22.1878	123.108	-2.47177	0.0151221	0.184064
72508	Rps6kb1	262.443	533.041	-1.02161	0.0151291	0.184064
211484	Tsga10	13.6576	39.5965	-1.53086	0.015208	0.184887
20502	Slc16a2	6623.27	5032.27	0.396472	0.0152187	0.184887
72580	Zup1	88.0555	162.005	-0.877316	0.0152375	0.184943
320590	Svopl	23.444	42.8524	-0.879556	0.0152453	0.184943
14678	Gnai2	10618.6	8576.59	0.308044	0.0152675	0.185052
140904	Caln1	16.0304	29.081	-0.867691	0.0152763	0.185052
74355	Smchd1	386.458	708.869	-0.874659	0.0153004	0.185211
115488616	Gm52232	280.442	606.506	-1.11237	0.0153174	0.185283
68653	Samm50	3282.54	2583.66	0.345183	0.0153293	0.185294
218543	Srek1	368.084	794.183	-1.10917	0.0153807	0.185782
230735	Epha10	6.88488	17.7706	-1.38043	0.0154345	0.186288
102633750	Gm10130	10.8129	21.512	-0.987561	0.0154447	0.186288
320919	A230107N01Rik	3.73958	15.5424	-2.04997	0.0154643	0.18629
13990	Smarcad1	286.92	565.659	-0.978646	0.015467	0.18629
236266	Alms1	249.049	392.122	-0.653814	0.0154905	0.186439
66377	Ndufc1	1007.77	821.78	0.29514	0.0155365	0.18682
140709	Col26a1	369.457	497.666	-0.431469	0.015557	0.18682
252870	Usp7	2292.97	2927.96	-0.3523	0.01556	0.18682
71785	Pdgfd	247.085	428.98	-0.794453	0.0155665	0.18682
17112	Tm4sf1	1745.92	1345.44	0.376537	0.0155928	0.187002
70238	Rnf168	372.762	526.597	-0.497253	0.0156232	0.18715
17978	Ncoa2	957.575	1332.44	-0.475899	0.0156273	0.18715
319894	E330017L17Rik	1334.3	1026.66	0.378892	0.0156602	0.187411
105246062	D330022H12Rik	18.8496	35.1014	-0.891664	0.0157039	0.187487
13017	Ctbp2	855.212	1098.03	-0.360229	0.0157048	0.187487
22441	Xlr	1.64582	8.41175	-2.3454	0.0157276	1
378430	Nanos2	24.1026	40.1264	-0.742987	0.0157582	0.187487
67952	Tomm20	5095.04	4362.9	0.223682	0.0157632	0.187487
56332	Amotl2	2735.7	2207.84	0.309306	0.0157926	0.187487
56642	Ankrd2	44.566	25.526	0.818541	0.0157975	0.187487
215095	Astl	347.781	600.358	-0.788745	0.0157989	0.187487
19130	Prox1	105.162	155.621	-0.560782	0.0158076	0.187487
69724	Rnaseh2a	1719.61	1398.57	0.297365	0.0158292	0.187487
621823	Psme2b	674.092	511.624	0.396962	0.0158297	0.187487
53620	Vamp5	395.572	296.585	0.417762	0.0158315	0.187487
210503	Zfp677	8.77628	41.9944	-2.25804	0.0158338	0.187487
74396	4933407K13Rik	27.4512	65.3318	-1.24838	0.0158387	0.187487
20269	Scn3a	16.0074	45.4521	-1.49923	0.0158428	0.187487
14622	Gjb5	8.34691	0.504309	3.97565	0.015849	1
226751	Cdc42bpa	565.388	947.714	-0.744565	0.0158591	0.187487
26381	Esrrg	8.9657	21.9353	-1.28099	0.0158605	0.187487
235132	Zbtb44	636.401	989.691	-0.636636	0.015863	0.187487
novel.76	-	10.6099	22.9297	-1.12167	0.0158857	0.187487
26419	Mapk8	552.171	730.551	-0.402719	0.0158884	0.187487
58176	Rhbg	12.0845	24.9016	-1.0567	0.0158893	0.187487
320234	Ccdc66	41.7114	111.109	-1.41222	0.015925	0.187777
240869	Zbtb37	176.082	358.143	-1.02346	0.0159363	0.187779
105242546	Gm38728	2.12739	8.92058	-2.07295	0.0159601	1
225182	Rbbp8	120.199	237.331	-0.980381	0.0159822	0.187779
68616	Gdpd3	21.9529	42.3446	-0.943074	0.0159824	0.187779
74360	Cep57	93.515	156.098	-0.735368	0.0159855	0.187779
novel.216	-	143.03	201.577	-0.492702	0.0159919	0.187779
228491	Zfp770	56.0297	130.757	-1.22078	0.0159921	0.187779
14390	Gabpa	474.853	850.669	-0.840466	0.0160423	0.188237
67071	Rps6ka6	53.6877	102.288	-0.926133	0.0160746	0.188485
320558	Sycp2	0.487087	7.94152	-4.0573	0.016111	1
78317	Ccdc88b	100.221	61.101	0.707379	0.0161515	0.189255
14236	Foxn2	301.355	467.195	-0.63113	0.0161959	0.189642
226646	Ndufs2	9273.46	7631.58	0.281014	0.0162232	0.189719
382074	Foxr1	24.3508	44.6524	-0.882823	0.0162249	0.189719
218914	Wapl	654.233	1391.95	-1.08902	0.0162382	0.189742
231386	Ythdc1	758.793	1275.37	-0.748741	0.0162602	0.189816
16508	Kcnd2	266.482	450.67	-0.756659	0.0162821	0.189816
214764	Edrf1	444.575	608.676	-0.451837	0.0162874	0.189816
215436	Slc35e3	1274.3	962.689	0.405355	0.0163059	0.189816
16559	Kif17	180.672	270.614	-0.585463	0.0163172	0.189816
19106	Eif2ak2	94.5437	178.562	-0.915643	0.0163198	0.189816
235542	Ppp2r3a	320.593	585.303	-0.867722	0.0163234	0.189816
16792	Laptm5	1744.74	1278.42	0.448169	0.0163489	0.189906
11855	Arhgap5	167.517	787.39	-2.23273	0.0163537	0.189906
24132	Zfp53	91.9903	197.726	-1.10275	0.01638	0.190081
11857	Arhgdib	571.397	427.258	0.419428	0.0163949	0.190122
67078	Pgp	1628.05	1317.36	0.305306	0.0164207	0.19029
67117	Dynlt3	461.321	862.554	-0.902226	0.016448	0.190475
118567823	Gm53613	0.242329	4.94592	-4.10703	0.0164545	1
667171	Gm8493	12.4703	34.6973	-1.47318	0.0164836	0.190674
14579	Gem	1094.74	1526.46	-0.480147	0.0164878	0.190674
105246961	AB010352	30.1759	77.9107	-1.36739	0.016527	0.190974
192196	Luc7l2	1490.01	2765.01	-0.891842	0.0165374	0.190974
18514	Pbx1	2923.55	3790.83	-0.374573	0.0165478	0.190974
225923	Oosp3	110.955	171.441	-0.631071	0.0165752	0.191148
54611	Pde3a	373.577	522.68	-0.482958	0.0166013	0.191148
104158	Ces1d	109.199	58.5151	0.900678	0.0166028	0.191148
11925	Neurog3	13.6073	26.1984	-0.941064	0.0166166	0.191148
18430	Oxtr	5990.57	3329.3	0.847638	0.0166196	0.191148
108169155	Gm46967	3.07908	16.4576	-2.41896	0.0166457	0.191318
27354	Nbn	178.853	271.362	-0.599077	0.0166597	0.191348
20822	Ro60	171.243	395.903	-1.20852	0.0166953	0.191404
74081	Cep350	265.341	604.847	-1.18834	0.0167029	0.191404
277010	Marveld1	3036.75	2498.02	0.28156	0.0167176	0.191404
102635257	Gm32643	4.69867	24.4279	-2.37521	0.016721	0.191404
54366	Ctnnal1	638.109	771.616	-0.273298	0.0167263	0.191404
11685	Alox12e	14.2409	2.93529	2.24015	0.0167328	0.191404
73852	D3Ertd751e	13.7275	44.6588	-1.70046	0.0167474	0.191441
637776	Zfp977	0.239238	5.78433	-4.334	0.0167515	1
12702	Socs3	776.054	505.017	0.619888	0.0167614	0.191471
100040591	Kcnj13	1.64394	10.4083	-2.66026	0.0167689	1
57438	Marchf7	241.303	737.307	-1.61124	0.0168071	0.191863
novel.81	-	25.6834	61.5088	-1.25648	0.0168327	0.191929
66646	Rpe	497.233	688.617	-0.468372	0.0168421	0.191929
18952	Septin4	750.587	588.524	0.352163	0.0168474	0.191929
270163	Myo9a	189.525	450.669	-1.24946	0.0168584	0.191929
215654	Cdh12	1.40471	10.2465	-2.85783	0.0168801	1
225467	Pggt1b	209.174	440.154	-1.07277	0.0168915	0.192175
14613	Gja5	224.262	142.362	0.660257	0.0169031	0.192177
214498	Cdc73	555.34	895.526	-0.688823	0.0169364	0.192347
666173	Vps13b	636.559	986.596	-0.631546	0.0169409	0.192347
53415	Htatip2	911.925	713.576	0.35285	0.0169772	0.192629
20343	Sell	26.1995	9.21802	1.50634	0.0170121	0.192896
244654	Mtss2	4793.26	2950.52	0.700203	0.0170318	0.192933
207521	Dtx4	2605.79	3999.58	-0.618357	0.0170458	0.192933
28071	Polr1f	179.802	330.187	-0.875817	0.0170498	0.192933
192657	Ell2	202.804	329.831	-0.699931	0.0171174	0.193519
319651	Usp37	488.506	705.573	-0.529806	0.0171351	0.193519
68268	Zdhhc21	190.809	402.454	-1.07604	0.0171361	0.193519
66935	Cir1	149.508	247.177	-0.722893	0.0171702	0.193558
66222	Serpinb1a	2820.75	1908.03	0.563808	0.0171952	0.193558
225160	Thoc1	201.134	402.087	-0.998378	0.0172149	0.193558
333182	Cox6b2	112.34	162.245	-0.529534	0.0172149	0.193558
69993	Chn2	258.999	328.762	-0.344456	0.0172186	0.193558
434341	Nlrc5	300.01	194.963	0.622763	0.0172285	0.193558
66047	Mrpl54	881.112	746.63	0.239664	0.0172548	0.193558
23806	Arih1	1735.25	2455.77	-0.500675	0.017265	0.193558
72459	Htatsf1	361.376	596.024	-0.720947	0.0172703	0.193558
108062	Cstf2	817.343	1034.29	-0.338869	0.017276	0.193558
11551	Adra2a	151.018	97.6119	0.636034	0.0172838	0.193558
170791	Rbm39	1784.08	3746.37	-1.07025	0.0172892	0.193558
237222	Ofd1	56.7153	117.453	-1.04738	0.017295	0.193558
15186	Hdc	468.864	344.688	0.4455	0.0173004	0.193558
233532	Rsf1	282.738	585.565	-1.04988	0.0173391	0.193679
102635837	Gm33078	18.0172	6.55264	1.50307	0.0173423	0.193679
446099	Nlrp4e	22.1047	38.2066	-0.797593	0.0173458	0.193679
320292	Rasgef1b	871.028	1042.04	-0.259417	0.0173683	0.193802
74182	Gpcpd1	221.108	437.677	-0.984306	0.0173928	0.193947
102634043	Gm31724	1.18729	6.08148	-2.37997	0.0174242	1
319236	Trim12c	49.7314	114.852	-1.2062	0.0174252	0.19418
108167917	Gm46289	0.679596	6.71351	-3.27107	0.0174309	1
633093	Gm7104	28.5687	51.7387	-0.862245	0.0174545	0.194345
12409	Cbr2	105.885	63.8692	0.721988	0.0174631	0.194345
19047	Ppp1cc	8896.29	7268.55	0.291667	0.0175145	0.194594
103768	Tubg2	159.25	217.53	-0.453028	0.0175217	0.194594
100126795	Gm10575	65.574	35.9166	0.875311	0.017536	0.194594
18393	Orc2	442.106	617.45	-0.480841	0.0175382	0.194594
115487387	Gm48893	18.0561	34.5787	-0.948409	0.0175433	0.194594
70227	Zfp619	16.5672	46.0835	-1.47003	0.0175572	0.19462
16403	Itga6	1992.73	2476.03	-0.313051	0.0175892	0.194846
27362	Dnajb9	956.155	1230.55	-0.363934	0.017611	0.19496
18209	Ntn3	147.441	105.784	0.473913	0.0176256	0.194993
71955	Ist1	2989.06	2572.31	0.216194	0.01764	0.195025
16783	Lamp1	22570	19564.1	0.206184	0.0176832	0.195282
12662	Chm	37.9648	168.076	-2.14615	0.0176917	0.195282
233060	Zfp382	82.6722	135.782	-0.711517	0.0176981	0.195282
54199	Ccrl2	851.832	523.457	0.70341	0.0177352	0.195564
12798	Cnn2	3684.03	2982.06	0.305042	0.0177613	0.195667
226551	Suco	261.406	562.175	-1.10414	0.0177722	0.195667
51869	Rif1	114.13	463.504	-2.02188	0.0177794	0.195667
75616	Smim15	361.859	637.909	-0.817183	0.0178213	0.195999
115488785	Gm52296	4.73689	20.4974	-2.11222	0.0178699	0.196257
211660	Cspp1	166.079	318.43	-0.938174	0.0178711	0.196257
68770	Phtf2	169.315	283.174	-0.739963	0.0178824	0.196257
11819	Nr2f2	2668.29	3724.16	-0.480802	0.0178988	0.196257
67035	Dnajb4	495.818	746.259	-0.589001	0.017903	0.196257
226026	Smc5	93.0434	354.584	-1.93007	0.0179289	0.1963
12293	Cacna2d1	286.759	587.024	-1.03314	0.0179401	0.1963
20324	Cavin2	495.951	816.405	-0.718477	0.017946	0.1963
16170	Il16	314.078	248.181	0.339378	0.0179713	0.1963
252966	Cables2	1648.6	1315.37	0.326451	0.0179804	0.1963
100342	Tent5b	201.293	309.139	-0.621475	0.0179841	0.1963
115490349	Gm52860	4.40166	15.2647	-1.78406	0.0180167	0.1963
72949	Ccnt2	423.054	659.58	-0.639662	0.0180169	0.1963
243963	Zfp473	47.5303	79.809	-0.752497	0.0180215	0.1963
14784	Grb2	3335.51	2784.44	0.260431	0.0180235	0.1963
109181	Trip11	228.067	493.749	-1.11384	0.0180598	0.196349
319710	Frmd6	2000.68	1561.24	0.358068	0.0180699	0.196349
320718	Slc26a9	7.98357	17.8363	-1.16703	0.0180767	0.196349
11600	Angpt1	62.609	153.668	-1.29381	0.0180783	0.196349
78521	B230219D22Rik	1175.92	1911.49	-0.700556	0.0180863	0.196349
18784	Pla2g5	947.353	619.849	0.612929	0.0181338	0.196628
72567	Bclaf1	389.764	1218.47	-1.6443	0.0181354	0.196628
115486328	Gm51409	0.239238	7.14749	-4.64128	0.0181731	1
20273	Scn8a	11.526	25.5164	-1.1552	0.0182248	0.197344
20316	Sdf2	2513.16	2191	0.197526	0.018238	0.197344
100039045	Gm10471	10.8849	51.8161	-2.25044	0.0182446	0.197344
320007	Sidt1	10.6216	24.9927	-1.24722	0.0182483	0.197344
12173	Bnc1	164.121	236.614	-0.529179	0.0182678	0.197428
18015	Nf1	849.872	1367.71	-0.686094	0.0182877	0.197516
20556	Slfn2	316.59	184.686	0.776138	0.0183038	0.197564
110350	Dync2h1	150.751	301.383	-0.998939	0.018341	0.197838
140740	Sec63	1087.13	1640.54	-0.593263	0.0183929	0.198271
68671	Pcyt2	1358.38	1101.57	0.30265	0.0184278	0.198285
12659	Ovgp1	980.652	238.529	2.04004	0.0184382	0.198285
216825	Usp22	8545.41	7032.68	0.281067	0.018441	0.198285
52882	Rgs7bp	20.7433	53.7176	-1.36977	0.0184498	0.198285
118568781	LOC118568781	584.608	1973.68	-1.75532	0.0184567	0.198285
320997	Cyp4f39	39.6952	71.1882	-0.84975	0.0184649	0.198285
80911	Acox3	1255.01	1044.9	0.264111	0.0184773	0.198292
16396	Itch	1079.4	1514.25	-0.487755	0.0185108	0.198461
71865	Fbxo30	212.615	412.595	-0.955665	0.0185307	0.198461
13860	Eps8	673.613	828.064	-0.296858	0.0185408	0.198461
17772	Mtm1	51.0472	100.627	-0.975461	0.0185552	0.198461
19817	Rn7sk	31.5129	149.984	-2.25084	0.0185795	0.198461
15259	Hipk3	2000.89	3152	-0.655402	0.0185809	0.198461
67154	Mtdh	764.511	1292.89	-0.757555	0.0185814	0.198461
22710	Zfp52	48.7408	255.478	-2.38992	0.0185873	0.198461
100043468	Zfp955b	48.369	130.047	-1.42593	0.0186047	0.198521
69504	Zfp932	38.9274	186.417	-2.25943	0.0186397	0.198769
382252	Bclaf3	55.3854	139.912	-1.33619	0.0186672	0.198936
218756	Slc4a7	278.649	555.666	-0.995069	0.0186943	0.198979
212285	Arap2	46.5017	111.554	-1.26059	0.0187032	0.198979
16069	Jchain	173.48	104.638	0.726855	0.0187171	0.198979
226418	Yod1	87.6147	190.691	-1.12079	0.0187185	0.198979
72584	Cul4b	530.045	976.644	-0.88127	0.0187876	0.199365
382231	8030474K03Rik	2.39948	8.97351	-1.91621	0.0187905	1
105244557	Gm40150	14.4082	32.9105	-1.19508	0.0187919	0.199365
18933	Prrx1	355.906	519.452	-0.544142	0.0188024	0.199365
12050	Bcl2l2	1702.6	1401.7	0.281084	0.0188096	0.199365
16205	Gimap1	214.008	155.458	0.463228	0.0188178	0.199365
54722	Gsdme	118.217	199.568	-0.754733	0.0188259	0.199365
102641609	Gm38565	2.11043	9.47922	-2.15907	0.0188876	1
19730	Ralgds	1594.87	1261.58	0.338095	0.0188899	0.19958
76295	Atp11b	548.064	957.507	-0.804398	0.0188981	0.19958
26896	Med14	820.393	1021.13	-0.314827	0.018899	0.19958
novel.97	-	47.3675	83.0488	-0.816497	0.0189034	0.19958
52705	Krr1	249.04	420.641	-0.75488	0.0189133	0.19958
63985	Gmfb	960.628	1546.91	-0.686951	0.0189173	0.19958
70951	Spata1	17.0843	49.116	-1.51961	0.0189404	0.199582
24127	Xrn1	430.8	701.063	-0.701736	0.0189496	0.199582
13602	Sparcl1	10417.9	12372.3	-0.248115	0.0189531	0.199582
319636	Fsd1l	47.3948	120.519	-1.34526	0.0189722	0.199617
26757	Dpysl4	3921.55	2169.49	0.85427	0.0189801	0.199617
627569	Vmn2r12	0.722019	7.87662	-3.45948	0.0189845	1
664791	Gm7340	1.66576	9.2928	-2.48035	0.019001	1
211673	Arfgef1	660.75	1303.34	-0.97981	0.0190142	0.199678
13587	Ear2	40.0907	66.993	-0.745852	0.0190211	0.199678
212276	Zfp748	83.1955	169.933	-1.02877	0.0190215	0.199678
171180	Syt12	195.185	139.589	0.482394	0.019067	0.199883
14766	Adgrg1	2252.68	3303.96	-0.55276	0.0190687	0.199883
100044509	Tgfbr3l	106.397	190.245	-0.839197	0.0190766	0.199883
77022	2700099C18Rik	10.193	26.9846	-1.40141	0.0190909	0.199887
20378	Frzb	478.859	262.819	0.864279	0.0191007	0.199887
270627	Taf1	303.318	570.543	-0.910751	0.0191147	0.199908
211586	Tfdp2	1197.99	1566.07	-0.385888	0.0191279	0.199923
11487	Adam10	1867.25	2670.57	-0.515925	0.019148	0.200008
207952	Klhl25	1450.13	1162.32	0.319001	0.0191637	0.200047
21366	Slc6a6	9495.29	6573.35	0.530664	0.0191893	0.200047
271377	Zbtb11	178.189	326.318	-0.871447	0.0191938	0.200047
17918	Myo5a	331.035	618.081	-0.900302	0.0192009	0.200047
59125	Nek7	1170.24	1662.9	-0.506368	0.0192166	0.200047
237436	Gas2l3	147.133	223.177	-0.598069	0.019223	0.200047
72128	2610008E11Rik	151.592	359.915	-1.24711	0.019238	0.20008
novel.186	-	55.7353	93.833	-0.755545	0.0192703	0.200292
320158	Zmat4	14.3872	26.631	-0.889699	0.0193229	0.200714
69709	Ptrhd1	308.398	236.243	0.381923	0.0193347	0.200714
245474	Dkc1	345.917	538.205	-0.637351	0.0193565	0.200816
115487989	Gm51985	65.3873	36.5161	0.852562	0.0194043	0.201077
546524	Gm5953	7.59083	23.2702	-1.60249	0.0194056	0.201077
636104	Cfap47	0.481567	6.43639	-3.75015	0.0194379	1
74413	Tc2n	3.58677	14.5668	-2.01925	0.0194619	0.201506
74684	Dnaaf8	58.4272	39.5791	0.557308	0.0194708	0.201506
104111	Adcy3	1494.95	1153.01	0.374074	0.0194907	0.201587
14421	B4galnt1	231.351	154.296	0.583927	0.0195088	0.201598
83398	Ndst3	4.82694	16.5276	-1.7571	0.0195284	0.201598
60344	Fign	13.9564	30.1762	-1.10676	0.0195342	0.201598
54397	Ppt2	1670.95	1412.84	0.241587	0.0195402	0.201598
13518	Dst	2092.24	2963	-0.501781	0.0195516	0.201598
100043772	Zfp850	15.3766	43.3766	-1.49245	0.019615	0.201773
72674	Adipor1	5769.57	5054.47	0.190687	0.0196486	0.201773
26430	Parg	447.719	620.615	-0.469837	0.0196561	0.201773
229782	Slc35a3	334.466	561.218	-0.745615	0.0196596	0.201773
108169060	Gm50598	3.09483	14.4651	-2.22251	0.0196679	0.201773
80898	Erap1	591.916	756.012	-0.351515	0.0196746	0.201773
100039374	Gm2192	28.4253	46.1473	-0.702709	0.0196829	0.201773
68564	Nufip2	542.92	1145.3	-1.07669	0.0196938	0.201773
100040885	Pramel33	2.39463	10.4065	-2.13857	0.0196953	1
269424	Jade1	449.323	710.743	-0.660624	0.0197043	0.201773
75717	Cul5	275.053	548.932	-0.996309	0.0197188	0.201773
15559	Htr2b	7.86392	20.1157	-1.35319	0.0197197	0.201773
80334	Kcnip4	5.9223	22.8626	-1.94913	0.0197219	0.201773
22589	Atrx	268.183	1216.94	-2.18197	0.0197409	0.201773
76464	Knl1	41.2477	113.68	-1.46133	0.0197517	0.201773
75196	Ankrd7	1.1842	8.55281	-2.85514	0.0197575	1
244329	Mcph1	460.764	544.608	-0.240533	0.0197786	0.201773
12339	Capn7	508.892	862.981	-0.761385	0.0198031	0.201773
353504	Dio3os	161.949	222.421	-0.460645	0.0198099	0.201773
14359	Fxr1	901.353	1569.24	-0.799588	0.0198393	0.201773
78752	Csgalnact2	405.686	646.815	-0.671901	0.0198498	0.201773
71844	Nup58	1294.77	1523.73	-0.23441	0.0198507	0.201773
77652	Zfp955a	68.3534	157.539	-1.20312	0.0198602	0.201773
14158	Fer	431.905	593.584	-0.457293	0.0198657	0.201773
54189	Rabep1	445.926	857.745	-0.943338	0.0198662	0.201773
15118	Has3	77.7939	108.814	-0.487944	0.0198732	0.201773
19877	Rock1	133.46	532.877	-1.99734	0.0198826	0.201773
13669	Eif3a	1571.11	2780.03	-0.823202	0.0198895	0.201773
56878	Rbms1	686.524	1165.7	-0.763514	0.0198944	0.201773
78151	4930404H24Rik	0	4.65022	-4.74167	0.01991	1
67269	Agtpbp1	267.583	370.577	-0.468303	0.0199119	0.201773
20462	Tra2b	2572.54	3078.68	-0.258831	0.019916	0.201773
232339	Ankrd26	55.2462	139.737	-1.33836	0.0199315	0.201807
118568180	Gm53880	0	8.54141	-5.62077	0.019951	1
15016	H2-Q5	52.252	21.4187	1.28982	0.0199576	0.201951
232089	Elmod3	925.511	736.962	0.329682	0.0199725	0.20198
115490139	Gm52789	2.53721	9.8408	-1.93161	0.020021	1
100039796	Tgtp2	323.817	136.287	1.24875	0.0200278	0.202417
319277	Washc4	100.077	364.184	-1.8634	0.020046	0.20248
230594	Tut4	579.579	1219.65	-1.07319	0.020062	0.20252
18633	Pex16	668.124	535.896	0.316253	0.0201005	0.202655
102791	Tcta	977.599	798.106	0.291958	0.0201053	0.202655
105243016	Gm39061	0.242329	6.20064	-4.43746	0.0201186	1
229776	Cdc14a	322.192	477.36	-0.566262	0.0201271	0.202655
223780	Adm2	41.5407	70.7698	-0.775407	0.0201275	0.202655
17686	Msh3	282.369	390.312	-0.465231	0.0201355	0.202655
59015	Nup160	454.131	632.722	-0.477378	0.0201878	0.20268
novel.483	-	22.1007	38.2697	-0.793506	0.0201954	0.20268
219181	Akap11	348.58	691.944	-0.988775	0.0201986	0.20268
12617	Cenpc1	124.383	242.31	-0.960927	0.0202037	0.20268
105245825	Gm41215	0.482781	5.13234	-3.43038	0.0202264	1
227622	Paxx	603.409	396.381	0.607542	0.0202266	0.20268
269784	Cntn4	39.5402	68.2009	-0.782948	0.0202498	0.20268
12560	Cdh3	572.585	431.838	0.406033	0.0202524	0.20268
102643210	Gm38664	13.9024	27.7169	-0.992936	0.0202724	0.20268
240034	Zfp760	56.2729	241.833	-2.10335	0.0202853	0.20268
320538	Ubn2	633.593	1190.73	-0.909983	0.0202898	0.20268
75753	Klf17	169.078	272.191	-0.689255	0.0202926	0.20268
26428	Orc4	294.868	534.175	-0.856599	0.0202931	0.20268
237504	Rassf9	18.281	35.0217	-0.929851	0.0202945	0.20268
51813	Ccnc	185.727	329.361	-0.825189	0.0203084	0.202699
21354	Tap1	1183.47	668.934	0.82289	0.0203324	0.202819
230809	Pdik1l	145.193	255.228	-0.812158	0.0203475	0.202848
106021	Topors	446.431	677.457	-0.600766	0.0203716	0.202969
677884	Pakap	1577.23	2112.3	-0.421001	0.0203889	0.203021
319670	Eml5	33.5099	90.6332	-1.43421	0.0204053	0.203064
102635938	Gm33147	4.73193	12.5782	-1.42425	0.0204357	0.203246
12290	Cacna1e	10.8952	24.4867	-1.16191	0.0204622	0.203334
12652	Chga	21.6847	38.6097	-0.841223	0.0204686	0.203334
78937	Avl9	454.283	765.266	-0.751616	0.0205021	0.203411
170938	Zfp617	168.528	295.037	-0.806244	0.0205198	0.203411
71544	Arhgap42	1182.05	1758.32	-0.572493	0.0205202	0.203411
78251	Zfp712	11.5807	30.8202	-1.40736	0.0205398	0.203411
67534	Ttll4	980.464	1247.6	-0.347492	0.0205494	0.203411
171506	H1f8	823.19	1268.29	-0.624189	0.0205511	0.203411
16186	Il2rg	457.385	343.021	0.416203	0.0205709	0.203411
100502917	Gm12130	5.84607	14.5558	-1.31777	0.020573	0.203411
74467	Pus10	238.717	374.909	-0.650213	0.0205923	0.203482
382221	Gm1141	2.39705	8.35651	-1.82017	0.0206153	1
17263	Meg3	145.052	298.333	-1.04042	0.0206485	0.203861
407823	Baz2b	449.587	868.855	-0.950085	0.0206548	0.203861
100653389	Mir155hg	1.88318	7.13164	-1.92046	0.0206603	1
226182	Taf5	241.726	308.839	-0.353146	0.0207281	0.204464
118567632	LOC118567632	3.09781	12.8961	-2.05698	0.0207583	0.204642
71265	4933431G14Rik	0.481567	7.80637	-4.03	0.0207909	1
15500	Hsf2	347.354	477.271	-0.457324	0.0208217	0.205027
213582	Map9	29.9897	68.8646	-1.19847	0.0208217	0.205027
79235	Lrat	237.831	377.865	-0.666556	0.0208607	0.205291
208177	Phldb2	722.04	1200.57	-0.733063	0.0208978	0.205367
100302567	AF357399	10.7195	22.3301	-1.0672	0.0208985	0.205367
320253	Marchf3	107.117	77.9839	0.460515	0.0209054	0.205367
547150	6820431F20Rik	33.2336	70.8549	-1.08891	0.0209172	0.205367
434121	Sult2a4	1.21098	6.00434	-2.3387	0.0210018	1
319885	Zcchc7	279.519	521.736	-0.899759	0.0210029	0.206025
12270	C4bp-ps1	0	2.86587	-4.04884	0.0210036	1
74041	Ddias	17.1292	44.2641	-1.36786	0.0210093	0.206025
11803	Aplp1	236.726	152.606	0.633655	0.0210444	0.206025
93736	Aff4	1816	2839.35	-0.644546	0.0210452	0.206025
67689	Aldh3b1	1203.29	852.973	0.497172	0.0210454	0.206025
105243412	Gm39342	0	5.48007	-4.97951	0.0210636	1
11789	Apc	362.747	770.686	-1.0868	0.021068	0.206126
56533	Rgs17	23.5134	42.548	-0.854978	0.0210973	0.206293
320661	D5Ertd579e	900.604	1135.87	-0.334046	0.0211211	0.206406
242669	Azin2	427.245	342.921	0.315371	0.0211361	0.206432
71750	R3hdm2	4479.44	3580.91	0.322864	0.0211637	0.206541
382692	Ighv1-19	8.21589	0.274344	4.67178	0.0211724	1
12488	Cd2ap	271.799	911.489	-1.74558	0.0212087	0.206541
66808	9030624G23Rik	18.2851	35.3596	-0.952846	0.0212119	0.206541
271564	Vps13a	101.103	337.486	-1.73884	0.0212138	0.206541
320271	Scai	81.7929	312.256	-1.93255	0.0212269	0.206541
19156	Psap	68890.9	54852.7	0.32875	0.0212362	0.206541
242864	Napepld	608.854	831.323	-0.448014	0.0212456	0.206541
20974	Syngr3	24.5171	41.8564	-0.778009	0.0212558	0.206541
67394	4930404I05Rik	4.01421	17.3146	-2.10556	0.02126	0.206541
12928	Crk	2218.31	2920.15	-0.396176	0.0212699	0.206541
667118	Zbed6	66.3789	252.212	-1.92545	0.0212843	0.20655
217303	Cd300a	423.932	318.536	0.410655	0.0212953	0.20655
56784	Ralgapa1	542.351	1063.64	-0.971419	0.0213398	0.206863
56392	Shoc2	519.845	813.627	-0.645398	0.0213574	0.206913
327762	Dna2	108.583	155.378	-0.516935	0.0213824	0.207037
115487097	LOC115487097	7.25405	21.2703	-1.54412	0.0214246	0.207327
102635108	Gm32528	2.59321	8.67357	-1.74548	0.0214446	1
73288	Vps50	234.964	399.109	-0.763042	0.0214527	0.207474
231999	Plekha8	776.037	956.161	-0.300685	0.0214645	0.207474
140577	Ankrd6	80.4856	112.541	-0.480453	0.0215017	0.207477
378466	Gm10033	28.686	88.0817	-1.61714	0.0215256	0.207477
66885	Acadsb	1170.24	1825.32	-0.640936	0.0215312	0.207477
74776	Ppa2	1082.66	912.656	0.246949	0.0215373	0.207477
434689	Gm10220	9.03641	36.3993	-2.01007	0.0215557	0.207477
22393	Wfs1	1119.41	895.135	0.322508	0.0215659	0.207477
20737	Spn	143.039	94.2171	0.598271	0.0215894	0.207477
70701	Nipal1	223.72	362.137	-0.693786	0.0215931	0.207477
22785	Slc30a4	314.363	579.915	-0.882539	0.0216044	0.207477
234311	Ddx60	31.1853	80.4043	-1.36461	0.0216312	0.207477
66101	Ppih	309.577	202.238	0.61265	0.0216323	0.207477
100163	Pafah2	520.271	413.335	0.332247	0.0216344	0.207477
78339	Ttyh3	4515.62	3159.22	0.515336	0.0216429	0.207477
99526	Usp53	122.413	392.086	-1.6791	0.0216506	0.207477
216238	Eea1	91.1384	334.1	-1.87397	0.0216617	0.207477
11928	Atp1a1	16932.9	13386.2	0.339035	0.021662	0.207477
170734	Zscan5b	0.243544	3.37018	-3.564	0.0216784	1
101489	Ric8a	1855.88	1516.49	0.29079	0.0217233	0.207895
58800	Trpm7	256.506	764.258	-1.57495	0.0217303	0.207895
235047	Zfp809	99.1177	194.26	-0.969631	0.0217625	0.208085
73451	Zfp763	82.6764	152.882	-0.88448	0.021815	0.208468
101055656	Gm16141	10.5299	33.2108	-1.65318	0.021844	0.208522
16798	Lats1	768.933	1271.33	-0.724923	0.0218845	0.208522
19820	Rlim	872.151	1537.55	-0.817721	0.0218881	0.208522
269132	Colgalt2	817.55	633.021	0.368425	0.0218923	0.208522
28240	Trpm2	70.6963	41.6439	0.758316	0.0218958	0.208522
68655	Fndc1	28.3296	15.5512	0.875007	0.0219228	0.208522
244233	Scart1	33.5946	18.2922	0.886062	0.0219282	0.208522
17993	Ndufs4	2398.46	1944.61	0.302506	0.0219562	0.208522
74525	Fam234b	3877.82	2856.06	0.441012	0.0219629	0.208522
78655	Eif3j1	548.767	878.18	-0.677671	0.0219715	0.208522
229663	Csde1	2756.84	4405.04	-0.675999	0.0219757	0.208522
102632461	Gm30528	17.5552	41.2509	-1.22982	0.0219791	0.208522
15015	H2-Q4	1223.84	728.034	0.749042	0.0219816	0.208522
233552	Gdpd5	801.888	553.737	0.534442	0.0219981	0.208561
242202	Pde5a	738.724	1139.52	-0.62477	0.0220133	0.208587
74386	Rmi1	183.242	282.219	-0.621132	0.0220369	0.208694
74149	Zfp946	21.7457	72.3684	-1.73363	0.0220797	0.208948
11550	Adra1d	374.287	186.262	1.00898	0.0220885	0.208948
237877	Atad5	44.3467	110.087	-1.31057	0.022102	0.208958
547176	Zc3h12b	59.8976	98.6651	-0.716703	0.0221294	0.209099
68842	Tulp4	1236.95	1752.18	-0.502063	0.0221458	0.209137
108168287	Gm46551	1.43392	7.29539	-2.34046	0.022164	1
105246001	Gm41368	0.704506	5.18445	-2.8673	0.0221965	1
102632484	Gm26691	3.78237	15.4516	-2.02863	0.0222252	0.209622
20731	Spink4	49.8052	30.9523	0.690307	0.022233	0.209622
102636931	Gm33869	0.239238	5.35542	-4.22649	0.022234	1
69029	Smdt1	1876	1619.56	0.211992	0.0222441	0.209622
11905	Serpinc1	55.7595	104.217	-0.908033	0.022247	0.209622
77634	Snapc3	309.245	577.476	-0.900689	0.0222606	0.209633
83491	Pramel1	0.243544	3.18293	-3.47467	0.0222844	1
115487158	Gm51668	3.44162	17.8609	-2.36521	0.0222946	0.209805
213811	BC002059	15.524	53.9607	-1.79549	0.0223038	0.209805
100039895	Gm2479	25.7749	49.797	-0.958532	0.0223193	0.20981
73430	Zfp974	80.3806	155.011	-0.944901	0.0223293	0.20981
76626	Msi2	2020.7	3163.02	-0.646194	0.022365	0.209819
192287	Slc25a36	775.092	1399.19	-0.851859	0.0223715	0.209819
252829	Obox5	218.608	326.939	-0.582532	0.0223719	0.209819
66580	Esf1	70.3424	177.343	-1.3333	0.0223848	0.209819
23802	Amfr	8889.31	7399.11	0.2646	0.0224053	0.209819
23947	Mid2	231.258	419.687	-0.858619	0.022427	0.209819
229589	Prune1	2119.53	1729.79	0.29317	0.0224273	0.209819
76969	Chst1	638.674	370.924	0.785026	0.0224299	0.209819
78618	Acap2	736.209	1192.7	-0.695544	0.0224444	0.209838
20450	St8sia2	304.602	161.618	0.916919	0.0224725	0.209984
21338	Tacr3	21.8267	36.8793	-0.749539	0.0224944	0.210056
170936	Zfp369	439.831	633.37	-0.525162	0.0225121	0.210056
217588	Mbip	194.8	278.15	-0.512401	0.0225212	0.210056
67345	Herc4	789.071	1149.28	-0.54213	0.0225301	0.210056
80732	Mynn	338.603	496.504	-0.550444	0.0225477	0.210104
226844	Flvcr1	213.726	316.614	-0.564994	0.0226116	0.210583
110829	Lims1	1217.96	1965.26	-0.689903	0.0226244	0.210586
192786	Rapgef6	289.853	526.621	-0.860751	0.022651	0.210717
208606	Rsrc2	475.945	935.629	-0.974853	0.0227151	0.211197
75599	Pcdh1	746.226	483.201	0.626829	0.0227756	0.211642
244871	Zc3h12c	293.244	512.617	-0.804896	0.022813	0.211872
67143	Ikzf5	302.055	451.294	-0.577627	0.0228736	0.21205
20851	Stat5b	5092.15	3696	0.462428	0.0228743	0.21205
75084	4930511M06Rik	48.5492	79.0815	-0.703557	0.0228775	0.21205
67727	Stx17	540.96	691.65	-0.353484	0.0228935	0.21205
56726	Sh3bgrl	519.698	1502.99	-1.53201	0.0229014	0.21205
14688	Gnb1	12883.3	11350.6	0.182765	0.0229136	0.21205
12421	Rb1cc1	121.519	448.132	-1.88262	0.0229293	0.21205
219249	Tdrd3	484.727	701.005	-0.531211	0.0229329	0.21205
12333	Capn1	1548.24	1168.41	0.405668	0.0229527	0.212117
319317	Snhg11	43.6375	102.186	-1.22608	0.0230189	0.212551
229227	Bltp1	217.211	655.352	-1.59305	0.0230342	0.212551
72535	Aldh1b1	2229.6	1651.82	0.432899	0.0230454	0.212551
16653	Kras	626.033	989.371	-0.659699	0.023057	0.212551
546387	Gm5946	2.83984	10.5254	-1.88798	0.0230693	1
217648	Gm527	96.7694	130.705	-0.433521	0.0230735	0.212551
14266	Aff2	982.45	1331.43	-0.43801	0.0230754	0.212551
16477	Junb	1506.64	977.98	0.623391	0.0231267	0.212792
71508	Zfp935	19.3934	57.5169	-1.56654	0.0231268	0.212792
13482	Dpp4	46.7557	81.7017	-0.799129	0.0231605	0.212972
108168382	Gm46626	3.2848	11.3792	-1.78377	0.0231829	1
18616	Peg3	181.41	287.909	-0.664564	0.0231844	0.212972
67581	Tbc1d23	347.781	553.852	-0.670411	0.0231874	0.212972
631105	Gm7056	33.494	57.7031	-0.792218	0.0231969	0.212972
67418	Ppil4	226.427	404.818	-0.837521	0.0232198	0.213065
18711	Pikfyve	311.436	614.518	-0.980075	0.0232349	0.213088
14012	Mpzl2	77.8255	32.7531	1.2484	0.02332	0.213752
22284	Usp9x	381.466	1101.18	-1.52932	0.0233378	0.213798
224938	Pja2	1415.03	2078.95	-0.554643	0.0233804	0.214008
12315	Calm3	11847.1	9828.87	0.269411	0.0234049	0.214008
101568	Vrk3	1638.71	1337.74	0.292006	0.0234112	0.214008
19305	Pex5	2803.5	2307.02	0.280858	0.0234115	0.214008
58998	Nectin3	677.15	921.306	-0.443492	0.0234446	0.214108
101055907	Gm15246	28.7329	58.5345	-1.02148	0.0234522	0.214108
75761	Apol7a	6.14207	0.230799	4.25322	0.0234648	1
73078	Pmpcb	3449.83	2939.12	0.231069	0.0234711	0.214108
19206	Ptch1	2855.66	3601.19	-0.334731	0.0234732	0.214108
269637	Cnpy1	6.47522	18.3394	-1.51193	0.0234905	0.214149
69454	Clic3	188.182	94.6028	0.996085	0.0235589	0.214398
215693	Zmat1	65.3699	160.862	-1.29815	0.0235607	0.214398
97243	Naa11	26.3416	45.8441	-0.805866	0.0235685	0.214398
208691	Eif5a2	62.7315	105.66	-0.747711	0.0235687	0.214398
19654	Rbm6	525.703	838.581	-0.673085	0.0236068	0.214575
105689	Mycbp2	1158.14	1929.92	-0.736545	0.0236137	0.214575
19090	Prkdc	181.402	296.436	-0.707507	0.0236936	0.215134
83490	Pik3ap1	874.212	614.933	0.508048	0.0237096	0.215134
68121	Cep70	106.636	181.635	-0.766581	0.023721	0.215134
57912	Cdc42se1	3750.33	3024.07	0.310546	0.0237349	0.215134
20843	Stag2	291.384	954.138	-1.71119	0.0237421	0.215134
78390	Pla2g4d	2.83554	9.30273	-1.72453	0.0237447	1
18028	Nfib	399.561	818.894	-1.03502	0.023756	0.215134
338467	Morc3	373.888	591.202	-0.660482	0.0237756	0.215134
207214	Larp4	295.88	839.59	-1.50449	0.0237774	0.215134
269198	Nbeal1	83.7513	336.227	-2.00512	0.023792	0.215147
novel.281	-	33.7251	52.9706	-0.652354	0.0238045	0.215147
73149	Clec4a3	132.966	95.3603	0.48394	0.023832	0.215281
245684	Cnksr2	1.66455	7.16579	-2.11271	0.0238844	1
20663	Sos2	549.562	836.731	-0.605617	0.0239172	0.215934
20678	Sox5	307.737	476.806	-0.630712	0.0239506	0.21612
68118	Atg101	974.516	813.461	0.259315	0.0240127	0.216504
225027	Srsf7	2738.3	3817.43	-0.479241	0.0240189	0.216504
71591	Zfp251	1955.2	1481.8	0.400193	0.0240409	0.21655
52440	Tax1bp1	1093.17	1928.94	-0.819075	0.0240526	0.21655
72662	Dis3	320.161	437.154	-0.448304	0.0240659	0.21655
14632	Gli1	429.432	581.037	-0.43749	0.0240783	0.21655
56194	Prpf40a	265.881	780.929	-1.55425	0.0240883	0.21655
105559	Mbnl2	674.377	1725.61	-1.35533	0.0241397	0.216896
382207	Jade3	554.816	733.949	-0.402712	0.024202	0.217103
22770	Zhx1	226.716	482.877	-1.09022	0.0242088	0.217103
118567339	Gm53258	15.1057	42.9768	-1.50791	0.0242258	0.217103
67512	Agpat2	791.285	658.896	0.263538	0.0242552	0.217103
13614	Edn1	86.9784	128.999	-0.565851	0.024274	0.217103
77200	5430403G16Rik	14.6488	48.1441	-1.71536	0.0242758	0.217103
73884	Zdbf2	5.70179	20.5383	-1.84585	0.0242961	0.217103
100302594	Snord14e	2.34293	10.4908	-2.145	0.0243064	1
57278	Bcam	2664.21	2124.9	0.326423	0.0243096	0.217103
66921	Prpf38b	520.513	930.95	-0.838321	0.0243111	0.217103
278240	Spin2c	562.535	408.774	0.459036	0.0243249	0.217103
22063	Trpc1	61.3965	99.2023	-0.688255	0.0243276	0.217103
72393	Faim2	10.3301	20.7577	-1.01285	0.024332	0.217103
17156	Man1a2	903.495	1403.83	-0.635273	0.0243358	0.217103
18751	Prkcb	172.948	248.867	-0.521958	0.0243431	0.217103
17394	Mmp8	14.2519	4.1759	1.80204	0.0243838	0.21723
18536	Pcm1	185.158	648.253	-1.80774	0.0243879	0.21723
116940	Tgs1	278.75	466.391	-0.741606	0.0243961	0.21723
20346	Sema3a	14.8834	35.5179	-1.25215	0.0244098	0.217237
235533	Gk5	251.169	321.692	-0.356465	0.0244491	0.217373
214804	Syde2	114.208	164.655	-0.524396	0.0244787	0.217373
381785	Gm1070	262.612	421.419	-0.683897	0.0244988	0.217373
12739	Cldn3	137.312	60.3763	1.18389	0.0245008	0.217373
115487399	Gm51770	5.25441	18.3706	-1.81041	0.0245135	0.217373
19386	Ranbp2	225.169	836.402	-1.89313	0.0245359	0.217373
56174	Nagk	1073.24	908.827	0.239066	0.0245453	0.217373
26556	Homer1	213.52	351.166	-0.716429	0.0245466	0.217373
11909	Atf2	1021.09	1435.09	-0.490502	0.0245655	0.217373
212943	Tent5a	324.13	511.693	-0.657806	0.0245661	0.217373
73086	Rps6ka5	270.838	375.118	-0.468208	0.0245722	0.217373
102640673	Gm5165	6.56875	29.3899	-2.15821	0.02458	0.217373
105244973	Gm40491	0.239238	3.52982	-3.61945	0.0246253	1
226470	Zbtb41	212.607	610.358	-1.52132	0.0246415	0.217771
226151	Slf2	724.612	1272.84	-0.812525	0.0246757	0.217771
109161	Ube2q2	786.419	1109.68	-0.496334	0.0246761	0.217771
100072	Camta1	480.639	731.94	-0.606403	0.0246768	0.217771
115490420	Gm52910	2.32785	7.953	-1.76235	0.0246842	1
75339	Mphosph8	144.23	319.802	-1.14828	0.0247	0.217794
238447	Igha	583.502	383.966	0.602473	0.0247053	0.217794
66848	Fuca2	633.925	505.682	0.326618	0.024781	0.21828
320549	Pramel48	17.3105	32.3335	-0.913436	0.0247863	0.21828
103554	Psme4	745.143	1341.27	-0.847754	0.0248376	0.218618
115488122	Gm36445	5.53332	18.7567	-1.74936	0.0248659	0.218752
243385	Gprin3	5.97764	20.2599	-1.76169	0.0248943	0.21886
[truncated: 25,748 more rows]
