# Supplementary material for: Ferulic Acid Alleviates Chemotherapy-Induced POI by Targeting the Grp78 and Perk-eIF2α-ATF4-CHOP Pathway to Attenuate Endoplasmic Reticulum Stress
Source: Biomedicines. 2026 Mar 19;14(3):714. doi: 10.3390/biomedicines14030714 (PMC13024552; doi:10.3390/biomedicines14030714)
Supplement: Supplementary file 1 [file biomedicines-14-00714-s001.zip › Supplementary Table S2.xlsx]

## Sheet: Sheet1
FA vs Model gene_all
gene_id	gene_name	FA	Model	log2FoldChange	pvalue	padj
68729	Trim37	1324.71	1924.37	-0.538991	1.95e-12	3.2e-08
80752	Fam20c	1695.58	1054.33	0.685862	4.31e-12	3.54e-08
14766	Adgrg1	4496.7	2453.01	0.874453	1.14e-11	6.24e-08
68725	1110032F04Rik	1172.16	3004.46	-1.35802	2.2e-11	9.04e-08
246133	Kcne2	78.5011	18.2353	2.11061	4.65e-11	1.53e-07
73998	Herc3	600.103	272.601	1.13873	1.05e-09	2.87e-06
53422	Ybx2	327.379	186.863	0.810359	1.33e-08	3.11e-05
218630	Ccno	663.674	402.388	0.72262	1.86e-08	3.83e-05
12877	Cpeb1	642.961	398.104	0.692443	4.27e-08	7.79e-05
22786	Zp1	849.764	488.977	0.797737	5.97e-08	9.81e-05
13491	Drd4	76.7105	27.4103	1.48743	8.57e-08	0.000127908
619715	Gm6093	20.5219	56.6402	-1.46765	1.46e-07	0.000199907
242726	Padi6	3813.14	2177.93	0.808138	2.55e-07	0.000301324
114643	Oas1c	652.377	420.931	0.632872	2.57e-07	0.000301324
218268	Eif4e1b	662.367	378.35	0.808066	2.76e-07	0.000302298
114606	Tle6	1164.85	817.086	0.512333	3.09e-07	0.000312476
22788	Zp3	1588.48	936.717	0.762386	3.24e-07	0.000312476
244202	Nlrp10	202.75	86.2515	1.23418	4.79e-07	0.000436927
18291	Nobox	387.496	221.828	0.805624	5.09e-07	0.000439619
384244	Foxl3	32.7462	4.8097	2.76183	5.61e-07	0.000448246
22787	Zp2	2061.75	1156.29	0.834516	5.73e-07	0.000448246
13075	Cyp19a1	1290.11	218.764	2.56036	6.52e-07	0.000486618
64082	Popdc2	254.929	142.799	0.839489	8.19e-07	0.000567086
68617	Mtcl1	1387.76	816.049	0.766487	8.29e-07	0.000567086
50757	Fbxw14	247.018	141.998	0.801192	2.29e-06	0.00150186
224139	Golgb1	1241.76	1713.26	-0.463928	2.55e-06	0.00156422
64706	Scube1	1034.58	585.094	0.822627	2.57e-06	0.00156422
50518	a	240.388	119.971	1.00319	3.03e-06	0.00176756
242553	Kank4	371.028	529.176	-0.51252	3.12e-06	0.00176756
231699	Oas1e	938.227	565.327	0.731305	3.26e-06	0.00178475
novel.232	-	111.672	57.1817	0.969331	3.71e-06	0.00196425
108099	Prkag2	2157.16	2858.23	-0.406188	4.61e-06	0.00236265
12155	Bmp15	953.547	609.916	0.645074	4.79e-06	0.00238125
330319	Wipf3	230.806	147.835	0.644504	5.07e-06	0.00238803
66991	Khdc3	535.695	314.132	0.770877	5.09e-06	0.00238803
101214	Tra2a	1445.6	1965.99	-0.44361	5.56e-06	0.00253284
26380	Esrrb	107.95	60.8486	0.828144	6.13e-06	0.00271801
18125	Nos1	147.287	76.7833	0.941114	7.1e-06	0.00303061
novel.274	-	87.3621	41.8912	1.06306	7.24e-06	0.00303061
100342	Tent5b	338.026	219.231	0.626163	7.39e-06	0.00303061
57875	Angptl4	3541.82	4723.11	-0.415128	8.34e-06	0.00334062
98582	Khdc1b	1318.45	801.612	0.718147	8.71e-06	0.00340535
228802	Bpifb5	1586.91	1118.36	0.505065	1.01e-05	0.00386356
67968	Ooep	709.855	433.103	0.713269	1.11e-05	0.00415211
52670	Cpsf4l	403.068	278.42	0.534196	1.14e-05	0.00416613
208777	Sned1	1377.39	967.906	0.509137	1.17e-05	0.00417303
14566	Gdf9	3210.63	1986.19	0.693017	1.22e-05	0.00424656
115485609	Gm45889	214.315	112.504	0.931145	1.26e-05	0.00430889
76574	Mfsd2a	353.04	226.416	0.641091	1.36e-05	0.00453831
21432	Tcl1	591.337	398.911	0.568073	1.38e-05	0.00453831
52428	Rhpn2	768.762	512.992	0.583492	1.53e-05	0.00494008
76055	Oga	2759.37	3503.18	-0.344469	1.59e-05	0.00500561
317755	Zar1	779.176	512.483	0.605083	1.66e-05	0.00512605
56455	Dynll1	4051.64	5271.85	-0.379866	2.07e-05	0.00629799
23968	Nlrp5	799.157	440.176	0.860726	2.25e-05	0.0067042
320082	Fbxw21	351.382	222.442	0.661209	2.91e-05	0.00852637
73750	Whrn	539.974	777.929	-0.527223	3.31e-05	0.00954173
17451	Mos	316.629	200.802	0.658563	3.46e-05	0.00978153
53871	Pkd2l2	425.996	260.316	0.711789	3.68e-05	0.0100753
71145	Scara5	403.288	245.152	0.717773	3.68e-05	0.0100753
382106	Fbxw24	723.408	449.67	0.686452	3.8e-05	0.0102178
433278	Khdc1c	95.2993	53.6145	0.833743	4.23e-05	0.0111888
207920	Esrp1	331.957	215.938	0.6209	4.49e-05	0.0116379
70762	Dclk2	520.646	365.436	0.510942	4.54e-05	0.0116379
20289	Scx	571.555	871.759	-0.609372	5.24e-05	0.0130737
71912	Jsrp1	279.816	169.94	0.720546	5.26e-05	0.0130737
novel.97	-	90.551	51.5888	0.81046	5.57e-05	0.0136392
21367	Cntn2	67.9197	31.576	1.10811	5.86e-05	0.0141435
373864	Col27a1	767.774	1117.01	-0.541606	6.86e-05	0.016236
18140	Uhrf1	1966.28	1384.36	0.506691	6.92e-05	0.016236
14708	Gng7	256.014	167.789	0.608469	7.17e-05	0.016567
102633271	Gm31135	27.5537	67.5807	-1.29727	7.48e-05	0.0170624
17293	Mesp2	74.7072	36.9935	1.01619	7.97e-05	0.0179123
22715	Zfp57	1239.19	899.365	0.462979	8.16e-05	0.0180529
384452	Noto	97.3976	52.0062	0.907967	8.37e-05	0.0180529
26559	Hunk	494.292	303.708	0.703126	8.4e-05	0.0180529
621875	A530040E14Rik	232.199	144.951	0.680086	8.47e-05	0.0180529
76858	Nlrp14	765.842	444.211	0.786354	8.63e-05	0.0181633
117167	Steap4	903.489	1094.74	-0.276913	9.28e-05	0.0192041
17294	Mest	455.517	687.487	-0.593932	9.36e-05	0.0192041
96935	Susd4	686.29	424.245	0.694715	9.94e-05	0.0201329
novel.395	-	96.7353	56.1085	0.788777	0.000104063	0.0208304
83561	Tdrd1	298.38	173.863	0.779846	0.000105791	0.0208492
50706	Postn	223.201	84.1478	1.40844	0.000107607	0.0208492
21954	Tnni3	1603.64	1134.03	0.500508	0.000107968	0.0208492
74174	Gtsf1	138.665	83.4615	0.735521	0.000113363	0.0216364
66222	Serpinb1a	2487.24	3072.02	-0.304839	0.000123742	0.0229735
77015	Mpped2	593.323	821.668	-0.470027	0.000125013	0.0229735
novel.87	-	353.529	204.361	0.792213	0.000126067	0.0229735
12183	Bpgm	1750.78	1407.55	0.315066	0.0001264	0.0229735
11513	Adcy7	1049.43	755.354	0.475109	0.000128251	0.0229735
13386	Dlk1	98.6658	36.3406	1.44294	0.000128766	0.0229735
260315	Nav3	68.8735	120.463	-0.808734	0.0001339	0.0236327
17721	ND5	7575.17	5592.08	0.437867	0.000136285	0.0237976
97775	D930048N14Rik	138.926	91.7718	0.601058	0.000150982	0.0259164
246729	Oas1h	287.86	181.437	0.667339	0.000152434	0.0259164
69655	Cd164l2	195.062	125.434	0.637586	0.000153155	0.0259164
102991	Ezhip	639.861	407.015	0.652765	0.000157395	0.0263621
245049	Myrip	146.451	88.5278	0.7267	0.000159047	0.0263696
100535	Oas1d	626.366	419.426	0.579175	0.000166644	0.0270303
77976	Nuak1	1762.68	3439.02	-0.964318	0.000167823	0.0270303
320292	Rasgef1b	1379.28	948.703	0.540441	0.000168591	0.0270303
381785	Gm1070	456.621	286.004	0.675456	0.000169619	0.0270303
381411	Accsl	533.086	362.967	0.555405	0.000179789	0.0281549
11639	Ak4	641.902	467.589	0.457804	0.000180106	0.0281549
217122	Gm11545	266.566	165.726	0.686947	0.00018398	0.0284892
22784	Slc30a3	251.232	155.359	0.694851	0.000189887	0.0291291
19124	Procr	293.731	503.396	-0.777783	0.000195219	0.0294217
53313	Atp2a3	597.174	463.12	0.365657	0.00019538	0.0294217
102640562	BB218582	32.2846	63.1431	-0.971095	0.000200713	0.0297777
29862	Ninj2	131.482	81.4146	0.693282	0.000202897	0.0297777
258364	Or10d5j	56.3702	26.8239	1.07375	0.000203186	0.0297777
385493	AU015836	304.641	207.217	0.556292	0.000227377	0.0330055
434440	Fbxw20	167.632	100.506	0.740621	0.000229233	0.0330055
233908	Fus	6155.04	4691.71	0.391569	0.0002368	0.033661
268480	Rapgefl1	173.227	118.934	0.543181	0.000240005	0.033661
novel.310	-	184.259	127.317	0.533778	0.000241107	0.033661
70356	St13	5343.62	6193.7	-0.212969	0.000241989	0.033661
20378	Frzb	276.014	521.404	-0.918244	0.000251991	0.0347578
27379	Tcl1b1	173.261	111.235	0.642295	0.000271301	0.0371094
15185	Hdac6	1384.66	1116.9	0.310592	0.000275029	0.0373084
67578	Patl2	97.0853	57.1878	0.765418	0.000288793	0.0388545
194227	Pramel25	309.472	207.09	0.580928	0.000291238	0.0388649
73713	Rbm20	263.363	170.106	0.633053	0.000303147	0.0401279
195733	Grhl1	63.1538	34.1547	0.887729	0.000308405	0.0404973
75753	Klf17	292.772	184.111	0.669491	0.000314046	0.0409108
15519	Hsp90aa1	1925.96	2865.31	-0.572965	0.0003379	0.0436716
103768	Tubg2	258.7	173.449	0.576852	0.000343875	0.0440967
novel.249	-	463.679	338.11	0.456105	0.000353189	0.0446356
52020	Umodl1	347.49	244.685	0.506693	0.000353517	0.0446356
14664	Slc6a9	939.858	658.179	0.514134	0.000356456	0.0446632
232889	Pla2g4c	508.289	324.011	0.65017	0.000381474	0.0474357
66817	Tmem170	354.253	457.348	-0.36928	0.000387142	0.0477785
235612	Fbxw19	246.038	151.384	0.701063	0.000392225	0.0480447
12696	Cirbp	1542.44	1083.99	0.509108	0.0003981	0.0483742
72185	Dbndd1	256.253	186.603	0.459035	0.00040081	0.0483742
105859	Csdc2	1432.62	1111.96	0.365629	0.00041942	0.0502508
67311	Nanp	5.85958	28.4257	-2.28463	0.000435925	0.0518204
66593	Diablo	3033.24	3665.22	-0.272984	0.000438835	0.0518204
100038347	Fam174b	172.747	283.407	-0.715902	0.000444079	0.0520651
22145	Tuba4a	326.873	231.804	0.496642	0.000448787	0.0522439
12049	Bcl2l10	1015.88	715.247	0.506554	0.000454616	0.0525497
12337	Capn5	1098.91	853.106	0.365309	0.000467215	0.0536284
20660	Sorl1	805.196	617.514	0.382901	0.000484704	0.0552495
13207	Ddx5	13768.8	11562.2	0.251983	0.000495551	0.0560964
140703	Emid1	221.05	302.259	-0.45291	0.000506293	0.0563342
12904	Crabp2	387.118	265.953	0.542249	0.000507548	0.0563342
12029	Bcl6b	494.839	665.419	-0.428035	0.000508922	0.0563342
16185	Il2rb	221.902	330.54	-0.576227	0.000514724	0.0563342
72578	2700054A10Rik	115.713	72.3694	0.676099	0.000514813	0.0563342
17865	Mybl2	663.168	464.772	0.513646	0.000525843	0.0571602
16011	Igfbp5	11691.6	8921.71	0.390094	0.000537707	0.0578388
16323	Inhba	1288.14	711.525	0.856663	0.000539133	0.0578388
432516	Myo1a	96.0873	57.7892	0.735706	0.000544776	0.0579764
67510	Tvp23b	1425.67	1667.67	-0.225815	0.00054748	0.0579764
11838	Arc	37.7651	84.7814	-1.17181	0.000552681	0.058152
20871	Aurkc	128.873	75.2324	0.77929	0.00056272	0.0585578
242737	Oog4	245.659	150.417	0.708968	0.000563673	0.0585578
245688	Rbbp7	12147.1	10305.5	0.237284	0.000576591	0.059523
381759	Wee2	202.678	119.723	0.759158	0.000580232	0.0595245
14632	Gli1	692.675	467.667	0.567641	0.000587424	0.0598065
622894	Gm6367	17.1316	4.69492	1.87614	0.000590268	0.0598065
20202	S100a9	45.4325	125.654	-1.46882	0.000606099	0.0600825
18611	Pea15a	2820.55	3271.53	-0.214174	0.000608757	0.0600825
53857	Tuba8	78.3621	42.5107	0.888087	0.000609733	0.0600825
209837	Slc38a5	2579.28	1605.3	0.684236	0.000612228	0.0600825
235779	Nlrp4g	127.745	71.2846	0.841798	0.000617424	0.0600825
239405	Rspo2	268.681	169.879	0.661844	0.000618423	0.0600825
66715	Henmt1	83.3544	51.5195	0.696084	0.000618615	0.0600825
226778	Mark1	3084.61	2300.07	0.423554	0.000633222	0.0611394
74104	Abcb6	740.317	588.799	0.330947	0.000643519	0.0617703
104709	Pik3r6	153.023	225.54	-0.559628	0.000650853	0.0618759
56727	Miox	204.436	139.969	0.548968	0.000653941	0.0618759
68275	Rpa1	3065.26	2563.6	0.258024	0.000655928	0.0618759
100041574	Ermardl2	55.4567	25.4542	1.11646	0.000671315	0.0625854
21743	Inmt	46.1794	10.626	2.11357	0.000671937	0.0625854
111175	Pecr	613.483	483.361	0.34466	0.000674889	0.0625854
53325	Banp	739.164	993.284	-0.426645	0.000688721	0.0635093
269116	Nfasc	22.8191	7.52147	1.61435	0.000693588	0.0636008
382105	Fbxw15	417.729	280.264	0.57636	0.000697503	0.0636045
217378	Dnajc27	548.577	425.583	0.366489	0.00070487	0.0639211
243616	Slc6a11	76.2682	33.6231	1.18889	0.00072763	0.0656226
22402	Ccn4	342.022	610.199	-0.835854	0.000733381	0.0657799
18111	Nnat	2474.03	1629.11	0.603062	0.000778336	0.0694327
77632	Pramel13	402.51	248.35	0.697413	0.000783364	0.0695034
27366	Txnl4a	1170.81	1390.7	-0.248435	0.000787679	0.0695106
244886	Tmem266	23.5872	8.68531	1.43919	0.000805255	0.0698228
432677	Vrtn	252.621	151.59	0.737657	0.000805532	0.0698228
102436	Lars2	3370.46	4767.07	-0.500069	0.000808987	0.0698228
328440	Npm2	226.59	143.53	0.659873	0.000809791	0.0698228
665290	LOC665290	80.7638	39.6684	1.02311	0.000812487	0.0698228
73708	Dppa3	470.33	310.656	0.599049	0.000818325	0.0699583
20454	St3gal5	9085.82	7553.35	0.266632	0.000843433	0.0717311
102636338	4930500F10Rik	46.331	20.1339	1.20815	0.000857953	0.0725899
18740	Pitx1	62.7319	17.8995	1.80922	0.000867858	0.0727008
75029	Purg	311.719	407.43	-0.387816	0.000868122	0.0727008
110075	Bmp3	735.965	1090.11	-0.566972	0.000879394	0.0732709
100043255	Gm4319	17.5058	3.86052	2.18816	0.000921649	0.0764038
68947	Chst8	1187.32	809.507	0.552932	0.000928077	0.07655
12818	Col14a1	266.134	387.247	-0.542449	0.000949631	0.0779362
69047	Atp2c2	124.07	77.3242	0.684767	0.000961314	0.0785025
15139	Hc	123.425	45.425	1.44387	0.000991877	0.0805974
58805	Mlxipl	196.805	122.689	0.683573	0.00102362	0.0827671
22256	Ung	528.432	383.472	0.463758	0.00104746	0.0842796
13587	Ear2	75.3131	43.6715	0.783288	0.00105541	0.0845046
75219	Dusp18	313.887	207.664	0.596649	0.00106123	0.0845584
18176	Nras	1907.53	2203.41	-0.208434	0.00106846	0.0847235
227753	Gsn	9182.84	6394.77	0.522022	0.00107829	0.0850918
319894	E330017L17Rik	1075.44	1453.47	-0.434451	0.00108987	0.0855939
12615	Cenpa	841.231	1080.32	-0.360694	0.0010959	0.0856579
75526	Eppin	35.1695	9.83413	1.84541	0.00110192	0.0857197
67177	Cdt1	625.639	468.601	0.418178	0.00111607	0.0860703
232174	Cyp26b1	294.13	186.666	0.655971	0.00111691	0.0860703
novel.102	-	21.7015	8.71555	1.31584	0.00113866	0.087336
192113	Atp12a	55.1887	16.4153	1.74682	0.00115452	0.0880321
26358	Aldh1a7	301.064	231.075	0.382968	0.00116137	0.0880321
105244110	Gm39783	4.96602	0	4.72129	0.00116482	1
83762	Otof	241.302	135.077	0.837907	0.00116726	0.0880321
84652	Hycc1	3695.4	5861.74	-0.665683	0.00116918	0.0880321
223726	Mpped1	53.9476	28.0844	0.946384	0.00118978	0.0886513
218460	Wdr41	3452.53	5603.31	-0.698709	0.00119593	0.0886513
353504	Dio3os	255.982	176.431	0.53709	0.00120395	0.0886513
novel.217	-	1440.69	999.77	0.527422	0.00120411	0.0886513
16832	Ldhb	9052.62	7567.09	0.258655	0.00120711	0.0886513
20708	Serpinb6b	1955.13	2547.72	-0.382029	0.00121057	0.0886513
790910	Gm11201	27.2762	10.5143	1.38079	0.00121521	0.0886513
74691	Tdrd9	59.0472	32.3048	0.873235	0.00123143	0.0894368
232798	Leng8	1854.71	1550.24	0.258491	0.00124159	0.0897776
23849	Klf6	1177.77	1466.88	-0.317468	0.0012781	0.0920117
novel.305	-	6.58074	23.0872	-1.81622	0.00132723	0.0951318
230579	Fam151a	91.7377	53.4389	0.781518	0.00133807	0.0951599
11988	Slc7a2	786.257	505.6	0.637091	0.00133922	0.0951599
215095	Astl	605.653	378.842	0.677499	0.00135292	0.095719
71828	Gtf2a1l	53.9546	32.1112	0.748142	0.00138965	0.0977181
272465	Tmem255b	193.197	129.103	0.580488	0.00139308	0.0977181
368204	Khdc1a	148.617	97.1442	0.615188	0.00140787	0.0977214
16875	Lhx8	107.388	65.979	0.705958	0.00140913	0.0977214
novel.154	-	60.5274	35.3548	0.774968	0.00141413	0.0977214
94352	Loxl2	4615.13	6654.72	-0.528078	0.00143526	0.0977214
21942	Tnfrsf9	957.553	2137.7	-1.15875	0.00143788	0.0977214
382109	Fbxw26	161.945	104.124	0.638201	0.00144233	0.0977214
67669	Hikeshi	768.31	914.492	-0.250965	0.00144659	0.0977214
72114	Zbed3	4568	3518.96	0.376468	0.00145464	0.0977214
23972	Papss2	1709.63	1303.15	0.39202	0.0014637	0.0977214
novel.95	-	24.1678	8.7065	1.47435	0.00146384	0.0977214
244654	Mtss2	3258.68	5221.46	-0.68025	0.00146542	0.0977214
16846	Lep	30.5709	0.743665	5.34096	0.00147368	0.0977214
545824	Zar1l	148.868	98.6103	0.596188	0.00147428	0.0977214
21983	Tpbg	552.746	730.898	-0.403485	0.00147648	0.0977214
14272	Fnta	2480.76	2857.01	-0.203726	0.00148551	0.0979242
208164	Fam180a	430.123	331.031	0.377889	0.00152793	0.100197
67869	Paip2	4083.2	4960.18	-0.28067	0.00153219	0.100197
667766	Gm8801	274.95	176.355	0.641669	0.00155472	0.100895
17196	Mbp	2771.37	3832.55	-0.467743	0.00155516	0.100895
26903	Dysf	816.331	1086.52	-0.412916	0.00156876	0.101259
novel.150	-	426.351	293.402	0.539654	0.00157809	0.101259
110542	Amhr2	3902.1	3078.98	0.34197	0.00157928	0.101259
72043	Sulf2	22508.7	18130.6	0.31208	0.00158571	0.101276
97895	Nlrp4f	322.286	208.606	0.628487	0.00159658	0.101535
69697	Camsap3	556.344	427.382	0.381172	0.00160214	0.101535
77627	Efcab6	74.1399	43.0398	0.786661	0.00161884	0.102198
novel.104	-	73.0084	42.8615	0.774577	0.00162759	0.102357
56013	Srcin1	694.425	518.499	0.42234	0.00164665	0.103161
99377	Sall4	122.225	75.9917	0.691195	0.00166267	0.103768
382156	Fbxw22	116.575	72.0914	0.694701	0.00168113	0.104523
54153	Rasa4	590.704	436.806	0.435837	0.00169334	0.104773
17105	Lyz2	9697.12	13442.4	-0.471195	0.00169792	0.104773
novel.170	-	212.956	119.934	0.828869	0.00171525	0.105446
15505	Hsph1	3250.51	4418.72	-0.442864	0.00172587	0.105703
21819	Tg	15.438	40.0526	-1.38316	0.00174019	0.106184
259302	Srgap3	700.225	454.719	0.622702	0.00175373	0.106614
19024	Ppfibp2	794.158	604.751	0.393182	0.0017946	0.107934
14629	Gclc	2226.4	1786.56	0.317556	0.00180054	0.107934
239618	Pdzrn4	103.357	202.939	-0.97501	0.0018147	0.107934
332396	Kcnk18	37.9795	18.7734	1.01955	0.00181605	0.107934
677884	Pakap	2169.09	1717.56	0.336813	0.00182173	0.107934
56812	Dnajb2	1413.13	1685	-0.253579	0.00182619	0.107934
59020	Pdzk1	88.3117	52.5838	0.751763	0.00183301	0.107934
269209	Stk36	479.753	351.822	0.447724	0.00183331	0.107934
15551	Htr1b	46.5008	75.9669	-0.701515	0.00184126	0.107934
434065	Gm1965	325.194	215.373	0.595463	0.00184757	0.107934
94279	Sfxn2	506.544	410.746	0.303428	0.00184778	0.107934
69743	Casz1	172.899	240.824	-0.47892	0.00185489	0.107965
54418	Fmn2	51.1731	28.1902	0.857314	0.00188681	0.108664
13363	Dhh	922.047	706.702	0.384622	0.00189957	0.108664
11655	Alas1	5688.67	2553.71	1.15553	0.00190079	0.108664
17216	Mcm2	2227.38	1711.31	0.380637	0.00190353	0.108664
108655	Foxp1	1381.79	1641.27	-0.248282	0.00190784	0.108664
19267	Ptpre	555.199	424.732	0.386313	0.0019176	0.108664
novel.173	-	357.444	245.341	0.544117	0.00191791	0.108664
381404	Pabpc1l	235.336	162.364	0.537336	0.00191986	0.108664
15208	Hes5	13.601	33.3961	-1.29892	0.00195201	0.109842
12479	Cd1d1	777.828	964.717	-0.311629	0.00195406	0.109842
171506	H1f8	1303.17	896.579	0.539868	0.00196123	0.109869
14028	Evx1	55.2005	29.0642	0.932975	0.00198517	0.110832
434423	Dppa5a	194.899	128.696	0.601207	0.0020087	0.111702
27221	Chaf1a	880.869	643.026	0.45431	0.00201437	0.111702
68523	Ciao2b	805.938	968.422	-0.264696	0.00203088	0.112239
228026	Pdk1	805.505	644.926	0.321306	0.00204258	0.112506
20760	Sprr2f	0	4.40462	-4.62838	0.00204455	1
230972	Arhgef16	147.404	100.025	0.559832	0.00205726	0.11277
50778	Rgs1	34.459	12.8601	1.41377	0.00206587	0.11277
229715	Amigo1	1159.8	1446.79	-0.318996	0.00206798	0.11277
67526	Atg12	1968.84	2563.6	-0.380966	0.00209723	0.113987
18641	Pfkl	3196.28	2664.7	0.262548	0.00214672	0.116291
235320	Zbtb16	142.7	90.9249	0.646355	0.00216203	0.116614
102639153	Gm35533	54.3452	29.5929	0.878193	0.00216688	0.116614
229841	Cenpe	42.5998	75.5834	-0.825478	0.00218159	0.116843
11847	Arg2	143.96	94.2021	0.610864	0.00218538	0.116843
26909	Exo1	351.741	250.223	0.492162	0.00223	0.118842
11777	Ap3s1	1330.73	1781.88	-0.421437	0.00225826	0.119958
26360	Angptl2	1862.99	1575.28	0.242156	0.00227608	0.120099
novel.231	-	147.834	94.4955	0.645275	0.00228206	0.120099
15277	Hk2	1016.68	788.463	0.366978	0.00228286	0.120099
94214	Spock2	6493.06	4969.35	0.385838	0.0023171	0.121251
68977	Haghl	465.087	364.164	0.354061	0.00231954	0.121251
229488	Fhip1a	376.023	259.855	0.533696	0.00233794	0.121825
105298	Epdr1	7831.9	11383.6	-0.539551	0.00234603	0.12185
230316	Megf9	92.1578	57.0723	0.688902	0.00235326	0.12185
11775	Ap3b2	23.6314	8.77604	1.43004	0.00237588	0.122634
72244	1600014C10Rik	1227.09	1575.49	-0.360732	0.00239139	0.123048
380684	Nefh	24.5771	10.7289	1.19319	0.0024256	0.124418
72832	Crtac1	90.0811	56.5952	0.673455	0.00245998	0.125788
56306	Sinhcaf	1228.81	1489.73	-0.278061	0.00246877	0.125846
381686	Kpna7	367.378	257.975	0.510934	0.00248218	0.126128
56437	Rrad	326.561	467.271	-0.516798	0.00248966	0.126128
69219	Ddah1	866.649	1161.76	-0.423228	0.00251691	0.126745
109108	Slc30a9	2577.04	3107.17	-0.270027	0.00252045	0.126745
237253	Lrp11	794.302	1011.34	-0.348635	0.00252502	0.126745
14682	Gnaq	1389.81	1610.88	-0.213319	0.00254028	0.127122
novel.172	-	79.7279	48.7714	0.710914	0.00255975	0.127707
218865	Chdh	382.198	251.623	0.60337	0.00257528	0.128093
52372	D6Ertd527e	119.846	76.3267	0.651726	0.00260923	0.129389
666945	Gm10638	58.3769	120.4	-1.04621	0.00262459	0.129759
novel.315	-	58.4864	33.9765	0.784938	0.00265521	0.130319
67477	Abhd15	81.4491	49.6058	0.717612	0.00266635	0.130319
56405	Dusp14	130.446	95.9616	0.442355	0.00267441	0.130319
217066	Elobl	836.864	578.705	0.532693	0.00267498	0.130319
108077	Skic2	2072.93	1790.41	0.211464	0.00267653	0.130319
75990	5033421B08Rik	515.616	349.858	0.560337	0.00268355	0.130319
57746	Piwil2	84.6527	50.2528	0.754469	0.00270111	0.130341
19360	Rad50	323.95	405.057	-0.320726	0.00270619	0.130341
68073	Atpsckmt	543.75	648.568	-0.253606	0.00270783	0.130341
333307	Trim75	232.274	141.559	0.715036	0.00273348	0.13115
244923	Klhl31	206.685	121.209	0.77184	0.00274062	0.13115
52696	Zwint	2899.51	3394.46	-0.227421	0.00277376	0.13235
novel.371	-	100.223	65.6797	0.612267	0.0027977	0.133105
102631885	Gm30106	4.14688	13.7642	-1.7346	0.00280443	1
72297	B3gnt3	166.001	224.878	-0.437354	0.00281	0.133266
74194	Rnd3	511.444	631.773	-0.304651	0.00281731	0.133266
72391	Cdkn3	116.05	162.95	-0.489546	0.00283981	0.133944
72536	Tagap	243.879	173.967	0.488145	0.00286275	0.13464
13433	Dnmt1	4991.22	3778.04	0.401816	0.00287734	0.134901
11705	Amh	4945.9	3207.88	0.624714	0.00288516	0.134901
226041	Pgm5	593.652	447.044	0.409616	0.002903	0.134901
105242407	Gm38684	24.3721	10.4568	1.21653	0.0029069	0.134901
76959	Chmp5	1892.05	2289.87	-0.27507	0.0029094	0.134901
27381	Tcl1b2	98.9132	63.9202	0.633006	0.00293187	0.13556
102635086	Gm32510	220.177	341.033	-0.631572	0.00301031	0.138795
17470	Cd200	1939.51	2330.56	-0.264918	0.00303772	0.139667
320268	B930095G15Rik	94.0224	134.687	-0.521755	0.00310271	0.142257
116891	Derl2	1591.84	1908.64	-0.261709	0.00315307	0.144163
11991	Hnrnpd	3074.74	2567.19	0.260427	0.00316883	0.144215
22379	Fmnl3	3798.33	5453.83	-0.521974	0.00318532	0.144215
235379	Gldn	177.08	100.351	0.821567	0.00318583	0.144215
54357	Epb41l4b	712.682	878.603	-0.302492	0.00318936	0.144215
320007	Sidt1	24.7779	11.5694	1.10184	0.00320218	0.144397
75678	Ippk	835.034	698.664	0.257427	0.00323821	0.145031
50766	Crim1	2971.98	2244.27	0.405282	0.00324758	0.145031
11905	Serpinc1	96.7282	60.7311	0.676238	0.00324869	0.145031
70365	Speer5-ps1	184.564	125.755	0.555636	0.0032534	0.145031
71409	Fmnl2	1449.32	1848.24	-0.350972	0.00326786	0.145031
11595	Acan	92.6935	49.941	0.887732	0.00328197	0.145031
56325	Abcb9	128.654	92.9658	0.469956	0.00328307	0.145031
66355	Gmpr	659.64	515.224	0.35783	0.00328693	0.145031
66292	Mrps21	1256.88	1459.55	-0.21601	0.0033036	0.145201
74840	Manf	5766.1	8131.41	-0.495883	0.00330846	0.145201
19338	Rab33b	738.501	888.701	-0.267307	0.00332193	0.145403
72102	Dusp11	2708.22	3065.29	-0.178682	0.00335516	0.146467
232670	Tspan33	115.986	83.6848	0.472621	0.00337774	0.14684
17868	Mybpc3	453.645	291.912	0.636695	0.00339456	0.14684
68559	Pdrg1	2140.85	2480.53	-0.212383	0.00340323	0.14684
329064	Pkd2l1	12.9156	29.2151	-1.18367	0.00340783	0.14684
20692	Sparc	51393	63961.6	-0.315642	0.00341297	0.14684
319939	Tns3	12718	19628.8	-0.626113	0.00341738	0.14684
545156	Kalrn	1406.47	2328.89	-0.727712	0.00344515	0.147549
433502	Wfdc6b	26.9179	10.1244	1.42285	0.00345381	0.147549
17859	Mxi1	1904.07	2254.62	-0.244098	0.00346086	0.147549
627352	Morf4l1b	582.12	796.298	-0.451782	0.00349438	0.148593
268747	Carmil3	316.283	222.88	0.506539	0.00350628	0.148713
54208	Arl6ip1	6303.19	7424.74	-0.236262	0.00354622	0.149988
246707	Emilin2	1175.78	917.981	0.357372	0.0035546	0.149988
20442	St3gal1	1232.15	1716.54	-0.47869	0.00358903	0.150889
novel.142	-	94.6729	59.9118	0.662773	0.0036029	0.150889
208076	Pknox2	1479.19	1237.21	0.257732	0.00360353	0.150889
66506	Psmg3	541.515	706.046	-0.383073	0.00362719	0.151493
98558	Mael	38.6786	19.7167	0.980306	0.0036411	0.151688
56210	Rev1	388.344	303.632	0.354656	0.00368252	0.152819
72267	Lrrc8e	503.723	370.376	0.444857	0.00368688	0.152819
20317	Serpinf1	4409.35	3713.35	0.247877	0.00370932	0.152859
72023	Cyb561d1	812.293	1203.13	-0.566927	0.0037134	0.152859
74511	Lrrc17	1602.37	1311.9	0.288847	0.00373055	0.152859
20404	Sh3gl2	252.79	367.691	-0.541775	0.00373333	0.152859
83961	Nrg4	57.7061	34.2275	0.753525	0.0037388	0.152859
64292	Ptges	4861.02	3906.65	0.31532	0.00374372	0.152859
77552	Shisa4	396.635	560.195	-0.498469	0.0037586	0.152868
26557	Homer2	423.717	722.723	-0.770931	0.00377395	0.152868
243407	Qrfprl	29.6797	15.4904	0.943077	0.00377655	0.152868
329972	Spata21	71.502	41.3076	0.794017	0.00378859	0.152868
627009	Pramel15	100.04	66.3324	0.594208	0.00380309	0.152868
53416	Stk39	1274.29	1473.11	-0.209358	0.00380387	0.152868
55935	Fnbp4	759.663	621.815	0.288678	0.00380914	0.152868
381569	Pramel26	484.897	328.408	0.562587	0.00382456	0.153019
19883	Rora	236.604	399.4	-0.755864	0.00385446	0.153019
12616	Cenpb	5387.93	4548.47	0.244432	0.00385742	0.153019
627049	Zfp800	135.618	180.441	-0.412252	0.00385867	0.153019
115487422	Gm30725	24.0995	11.3911	1.08892	0.00386296	0.153019
20201	S100a8	36.1618	92.6966	-1.3591	0.00386882	0.153019
66663	Uba5	883.912	1089.57	-0.301612	0.00392412	0.154833
16601	Klf9	742.933	572.468	0.375292	0.00395411	0.155529
100503676	Gm38426	72.429	138.816	-0.940851	0.0039607	0.155529
13479	Dpep1	468.304	344.852	0.442921	0.00397391	0.155675
546161	Fbxw18	271.016	188.698	0.523819	0.00400125	0.156144
69926	Dnah17	54.741	30.8807	0.829136	0.00400492	0.156144
434203	Slc28a1	21.502	9.9701	1.1051	0.00403715	0.157028
14472	Gbx2	104.903	71.3085	0.560563	0.00406062	0.157444
260296	Trim61	449.368	290.029	0.631985	0.00406703	0.157444
106264	Ncbp2as2	722.91	874.62	-0.274769	0.00408276	0.157681
29811	Ndrg2	5792.49	4629.76	0.323269	0.00410848	0.158302
26897	Acot1	695.066	568.309	0.291039	0.00413324	0.158883
11504	Adamts1	804.964	1171.62	-0.54215	0.00414522	0.158971
68011	Snrpg	1601.97	1938.05	-0.274661	0.00417301	0.159664
76469	Cmya5	158.597	108.862	0.544687	0.0041881	0.159869
20379	Sfrp4	34691.1	49416.1	-0.510422	0.00421499	0.160383
66309	Tmem128	1206.19	1492.15	-0.306961	0.00422112	0.160383
268390	Ahsa2	609.458	790.897	-0.375995	0.00424865	0.161056
211949	Spsb4	505.81	702.578	-0.473954	0.00427711	0.161565
14859	Gsta3	278.246	193.029	0.526483	0.00428175	0.161565
novel.351	-	138.403	59.0563	1.23006	0.00430339	0.161767
14463	Gata4	8546.76	6427.92	0.411084	0.00431276	0.161767
100503619	E330011O21Rik	141.385	100.678	0.492216	0.00431669	0.161767
207215	Fbxo40	113.117	75.8854	0.577207	0.00434812	0.162574
227632	Kcnt1	303.597	230.973	0.395655	0.00436631	0.162756
16012	Igfbp6	2472.7	2056.02	0.266043	0.00437282	0.162756
272347	Zfp398	1168.5	757.455	0.625454	0.00439987	0.163392
100039315	Pramel51	285.553	203.538	0.489431	0.00448282	0.166097
100303647	AF357359	22.2443	10.2361	1.11682	0.00451186	0.166331
59308	Emcn	790.53	981.506	-0.311998	0.00451807	0.166331
69993	Chn2	362.683	282.05	0.363368	0.00451954	0.166331
208213	Tmem132c	38.982	22.3436	0.801926	0.00454869	0.167029
63830	Kcnq1ot1	9.57923	24.9801	-1.37463	0.00456764	0.167351
20947	Swap70	1488.77	1886.26	-0.341525	0.00463013	0.168904
22599	Slc6a20b	30.0122	13.5071	1.14685	0.00463061	0.168904
12297	Cacnb3	1913.74	2381.97	-0.315907	0.00466019	0.169606
74126	Syvn1	1543.68	1987.41	-0.364573	0.00467666	0.169829
71355	Col24a1	40.3554	21.0527	0.944814	0.00469554	0.169944
11886	Asah1	5163.89	5936.78	-0.201318	0.00470053	0.169944
217169	Tns4	138.077	90.1659	0.615127	0.00473188	0.170449
278672	Duxbl1	176.312	132.091	0.418024	0.00473526	0.170449
108115	Slco4a1	36.2642	19.2025	0.915025	0.00475383	0.17067
22027	Hsp90b1	9111.55	11024.9	-0.274925	0.00476221	0.17067
666938	Bend4	346.867	507.381	-0.549063	0.00478438	0.170755
12556	Cdh16	52.1522	2.58472	4.33582	0.00478867	0.170755
622459	Gm12216	78.2594	113.677	-0.5396	0.0048098	0.170755
379043	Raet1e	81.9528	126.606	-0.628415	0.00482273	0.170755
432530	Adcy1	61.7507	38.0002	0.704139	0.00482609	0.170755
74198	Dtx2	1217.94	1012.4	0.266758	0.00482698	0.170755
12398	Cbfa2t3	1008.83	837.924	0.267661	0.00488749	0.172523
66118	Sarnp	149.524	461.289	-1.62585	0.00491893	0.17326
105246572	Gm41844	0.249964	6.30921	-4.42418	0.00495373	1
241627	Wdr76	306.37	228.56	0.423508	0.00499528	0.175573
15430	Hoxd10	349.637	255.238	0.453708	0.005021	0.1761
novel.186	-	91.5659	60.7277	0.592346	0.00506645	0.177271
319560	9630002D21Rik	8.74493	20.5479	-1.23682	0.00507598	0.177271
72022	Slc35f2	531.948	425.151	0.322875	0.00509536	0.177466
23886	Gdf15	75.5553	32.5435	1.21574	0.0051032	0.177466
320718	Slc26a9	20.1091	8.69129	1.20546	0.00520954	0.18063
268534	Sntg2	524.404	399.895	0.391967	0.00524504	0.18063
636931	Trim71	78.427	51.6009	0.605539	0.00525144	0.18063
69291	1700001L05Rik	187.197	131.467	0.508849	0.005264	0.18063
408028	Arhgap20os	100.325	64.1865	0.648746	0.0052689	0.18063
72287	Plekhf1	1393.19	2297.47	-0.721912	0.00528323	0.18063
105244487	Gm19439	21.875	8.73374	1.33049	0.00529659	0.18063
56807	Scamp5	736.47	578.264	0.348927	0.00530193	0.18063
12561	Cdh4	101.02	170.74	-0.759066	0.00531398	0.18063
novel.51	-	116.135	76.6382	0.600465	0.00531429	0.18063
67878	Tmem33	1423.6	1751.17	-0.298864	0.00531525	0.18063
20415	Shbg	102.806	66.9339	0.622214	0.00534721	0.181341
667742	Piezo2	1091.2	665.814	0.712934	0.00540389	0.182734
67579	Cpeb4	200.137	252.083	-0.334126	0.00541056	0.182734
327762	Dna2	157.2	118.242	0.412896	0.00543485	0.18305
18675	Phex	52.5616	83.8416	-0.676661	0.00544222	0.18305
52187	Rragd	912.17	1201.39	-0.398016	0.0055771	0.187204
110749	Chaf1b	401.054	305.149	0.395787	0.00562482	0.18842
12724	Clcn2	777.513	654.428	0.248987	0.00564306	0.188646
19746	Rhd	78.4142	52.2419	0.589067	0.00565653	0.188712
115488649	Gm36513	24.4194	10.2724	1.25247	0.0056757	0.188967
novel.181	-	22.7825	10.6051	1.11209	0.0057015	0.189442
novel.41	-	257.988	378.82	-0.55582	0.00571309	0.189444
71883	Coq2	1510.48	1784.28	-0.240038	0.00582184	0.192178
64452	Slc5a4a	46.6434	88.8668	-0.932711	0.00582285	0.192178
242662	Rims3	80.5898	54.7841	0.556852	0.00583067	0.192178
20042	Rps12	10676.3	12627.5	-0.242199	0.00585982	0.192369
115487482	Gm51821	16.4286	6.72339	1.29489	0.00588962	0.192369
18008	Nes	506.862	661.66	-0.384888	0.00589496	0.192369
71085	Arhgap19	1850.81	2489.34	-0.427782	0.00589902	0.192369
20347	Sema3b	596.693	435.389	0.4555	0.00591411	0.192369
215821	Arfgef3	28.6813	13.9909	1.03922	0.00592091	0.192369
14707	Gng5	3080.43	3649.1	-0.244528	0.00592786	0.192369
78754	Galnt15	3955.85	2823.7	0.486492	0.00593188	0.192369
22763	Zfr	1542.13	1769.27	-0.198195	0.00594196	0.192369
380698	Obscn	59.8396	38.0455	0.654603	0.00597139	0.192686
13797	Emx2	362.787	268.37	0.434569	0.00598606	0.192686
16412	Itgb1	12032.7	13669.1	-0.184022	0.00598694	0.192686
14828	Hspa5	11798	15980.3	-0.437723	0.00601525	0.192903
641361	Pinlyp	36.3863	20.9892	0.796261	0.00601719	0.192903
14313	Fst	3578.97	4675.08	-0.385411	0.00606077	0.193855
69276	Sec62	1347.68	1762.95	-0.387541	0.0060705	0.193855
320301	E530011L22Rik	69.8816	44.1494	0.667615	0.00608307	0.193879
107652	Uap1	1059.16	1346.16	-0.34595	0.00612298	0.194767
243308	A430033K04Rik	212.965	162.349	0.393274	0.00613738	0.194767
67726	Fam114a2	1948.95	2216.63	-0.185342	0.00614655	0.194767
16780	Lamb3	14.8679	5.68643	1.39563	0.00619044	0.195136
11421	Ace	1409.11	944.816	0.576769	0.00619178	0.195136
66277	Klf15	667.82	520.59	0.359276	0.00619386	0.195136
234595	Slc38a7	1208.3	1427.21	-0.240178	0.00628224	0.197542
209086	Samd9l	112.577	195.768	-0.797525	0.00632762	0.198588
102058	Exoc8	889.299	1127.35	-0.342577	0.00637018	0.199542
71446	Get1	862.98	1017.2	-0.237447	0.00642168	0.200772
104086	Cyp27a1	470.254	376.879	0.320123	0.0064401	0.200965
674895	Nek10	28.9532	47.9337	-0.725189	0.00646805	0.201455
654318	C530005A16Rik	12.7684	25.0373	-0.967058	0.00649114	0.201791
81877	Tnxb	2428.48	3533.19	-0.541056	0.00650677	0.201894
246049	Slc36a2	87.8824	34.6596	1.34055	0.00653306	0.202328
69847	Wnk4	225.005	153.869	0.548221	0.00658495	0.203224
219134	Shisa2	313.595	401.631	-0.356914	0.00658676	0.203224
320997	Cyp4f39	73.1531	43.2392	0.759746	0.00662156	0.203914
93888	Pcdhb17	191.361	241.35	-0.336516	0.00664618	0.204289
100039895	Gm2479	48.1533	28.0663	0.779841	0.00671323	0.205726
319767	Atp10b	46.7101	22.8272	1.03447	0.00672888	0.205726
77675	5033406O09Rik	85.8695	134.512	-0.648007	0.00673052	0.205726
631105	Gm7056	61.5038	36.4828	0.757766	0.00675454	0.206076
67738	Ppid	911.914	1060.78	-0.217987	0.00677355	0.206273
14625	Gykl1	3.89777	0.266045	3.64179	0.00686322	1
67067	Romo1	793.947	984.137	-0.310154	0.00689341	0.209534
22144	Tuba3a	158.179	112.344	0.495401	0.00691782	0.209888
234788	Slc38a8	37.0021	20.9712	0.827296	0.00695936	0.210758
229357	Gpr149	14.1531	4.82779	1.54658	0.00696204	1
80384	Tex21	13.3449	27.2317	-1.03598	0.00698271	0.210927
14225	Fkbp1a	8295.68	10476	-0.336699	0.00699065	0.210927
50779	Rgs6	101.795	253.566	-1.31756	0.00704344	0.21108
330010	Ttll10	62.5907	40.6694	0.621095	0.0070443	0.21108
77864	Ypel2	2038.65	2427.77	-0.252084	0.007047	0.21108
69524	Esam	1732.36	2121.74	-0.292596	0.00704715	0.21108
81907	Tmem108	64.229	42.166	0.609923	0.00707543	0.211348
217143	Gpr179	51.9366	24.375	1.09599	0.00709459	0.211348
73095	Slc25a42	507.48	381.99	0.410403	0.007104	0.211348
17064	Cd93	3034.69	3744.95	-0.303533	0.00710761	0.211348
252829	Obox5	337.046	238.07	0.502006	0.00713175	0.211683
191578	Helq	334.524	272.222	0.297029	0.00716826	0.211777
26457	Slc27a1	4251.25	3575.07	0.250147	0.00717908	0.211777
209773	Dennd2a	2380.1	3068.74	-0.366745	0.00717973	0.211777
72421	Ift70b	284.248	342.874	-0.271189	0.00718653	0.211777
268882	Fbxo45	904.173	1057.9	-0.226965	0.00720847	0.211906
20365	Serf1	529.663	649.228	-0.294068	0.00721674	0.211906
433940	Fam222a	1318.08	849.027	0.634884	0.00724139	0.21225
75541	Nat8f4	543.618	811.36	-0.578003	0.00728928	0.213168
68092	Ncbp2	2027.96	2322.02	-0.195525	0.00729867	0.213168
24051	Sgcb	886.064	1024.34	-0.208839	0.00732802	0.213536
68033	Cox19	651.949	769.283	-0.239218	0.00733727	0.213536
novel.283	-	175.06	118.354	0.565737	0.0073691	0.214082
18707	Pik3cd	1435.07	1157.68	0.309983	0.00746289	0.215953
68588	Cthrc1	75.8344	154.156	-1.02451	0.00746434	0.215953
14115	Fbln2	1091.16	1707.41	-0.646156	0.00747296	0.215953
14105	Srsf10	1146.64	1356.87	-0.242757	0.00749212	0.216126
71198	Otud1	326.597	394.832	-0.273039	0.00751181	0.216183
novel.234	-	369.714	213.763	0.791094	0.00752579	0.216183
100038657	Myocos	58.4092	35.6242	0.718049	0.00754247	0.216183
17281	Fyco1	1021.25	816.368	0.322807	0.00754678	0.216183
232853	Zfp954	410.261	481.988	-0.232139	0.00757472	0.216605
226090	Ermp1	4150.48	5465.43	-0.39713	0.00764075	0.217918
229905	Kyat3	503.773	412.288	0.290411	0.00764772	0.217918
100504061	8030451A03Rik	445.834	542.331	-0.281927	0.00766835	0.217918
234329	Trim60	160.116	106.179	0.593177	0.00767372	0.217918
16403	Itga6	2551.87	2170.07	0.233817	0.0077056	0.218445
117160	Ttyh2	3145.17	4164.81	-0.405183	0.007721	0.218504
17181	Matn2	2572.78	2197.58	0.227101	0.00777514	0.219384
67199	Pfdn1	1160.08	1368.99	-0.239171	0.00778357	0.219384
70370	Fbln7	388.011	296.468	0.38973	0.00779219	0.219384
15468	Prmt2	1950.24	2475.42	-0.344161	0.00780802	0.219454
17215	Mcm3	2288.71	1797.86	0.348624	0.0078469	0.220169
76206	Gpr165	78.7037	43.6927	0.851818	0.0079053	0.220487
74521	Ppp4r4	39.0565	22.0623	0.82431	0.0079105	0.220487
234582	Ccdc102a	648.468	805.182	-0.31277	0.00791573	0.220487
320495	Ipcef1	30.0568	16.2218	0.890088	0.00792739	0.220487
216551	Lgalsl	1315.17	1815.4	-0.465344	0.00793347	0.220487
381677	Vgf	1.95674	8.81819	-2.18966	0.00793481	1
194225	Pramel27	175.48	122.686	0.516762	0.00793884	0.220487
67704	1810037I17Rik	1548.11	1838.95	-0.248266	0.00795592	0.220526
66074	Tmem167	979.597	1193.68	-0.285124	0.0079762	0.220526
66473	Ctrb1	18.0345	47.0843	-1.39085	0.0079817	0.220526
22156	Tuft1	380.559	313.373	0.281208	0.00799397	0.220526
66343	Tmem177	520.034	636.857	-0.292463	0.00804435	0.221011
100502936	Ube2q2l	318.225	239.123	0.412589	0.00804738	0.221011
229595	Adamtsl4	274.078	380.63	-0.474435	0.00805516	0.221011
67270	Mrpl42	1027.04	1210.01	-0.236437	0.0080654	0.221011
57915	Tbc1d1	1888.38	1645.5	0.19823	0.00808351	0.221138
666348	Apol7e	91.4357	148.886	-0.705555	0.00809852	0.22118
105590	Zfp957	133.988	91.0401	0.557362	0.00813015	0.221675
18379	Omt2a	210.466	152.152	0.468805	0.00816453	0.222243
224674	Slc37a1	293.57	373.156	-0.346591	0.00819187	0.222618
74186	Ccdc3	3864.77	3258.99	0.246204	0.00821592	0.222621
224247	Ftdc2	223.793	164.837	0.441746	0.00821965	0.222621
97243	Naa11	49.2085	28.695	0.777439	0.00823266	0.222621
245195	Retnlg	7.47854	21.869	-1.54762	0.00826659	0.223171
23794	Adamts5	334.883	502.682	-0.586716	0.00832107	0.224273
54399	Bet1l	1223.16	1416.8	-0.211842	0.00834448	0.224535
80733	Car15	90.5803	125.407	-0.470439	0.00838813	0.225176
71693	Colec11	598.919	783.172	-0.387488	0.00839573	0.225176
277343	Wfdc8	5.59923	0.767862	2.85996	0.00842724	1
novel.196	-	59.0743	36.936	0.679277	0.0084939	0.226003
22371	Vwf	646.708	480.489	0.428814	0.00851816	0.226003
107515	Lgr4	1964.47	2681.24	-0.448943	0.00852956	0.226003
241520	Fam171b	185.306	244.107	-0.396886	0.00853666	0.226003
242509	Bnc2	979.31	735.979	0.412096	0.00856986	0.226003
16881	Lig1	1513.68	1214.32	0.318242	0.00858441	0.226003
80515	Rnf227	311.879	462.087	-0.567458	0.00859005	0.226003
78232	Trappc6b	1006.89	1198.84	-0.252025	0.0085933	0.226003
18792	Plau	5200.15	4456.34	0.22277	0.00859413	0.226003
243874	Nlrp9b	189.518	125.821	0.592379	0.00860008	0.226003
novel.450	-	96.096	47.5472	1.01743	0.00860582	0.226003
216829	Mmgt2	1071.43	1304.35	-0.283849	0.00861102	0.226003
54427	Dnmt3l	99.4793	62.7355	0.670201	0.00861157	0.226003
252966	Cables2	1361.35	1795.78	-0.399765	0.00861934	0.226003
320204	Etfbkmt	1008.53	792.754	0.347539	0.008636	0.226079
11539	Adora1	1714.91	2320.32	-0.436401	0.00865478	0.226085
17961	Nat2	111.129	151.278	-0.445408	0.0086638	0.226085
16997	Ltbp2	931.954	731.726	0.349307	0.00868424	0.226259
56443	Arpc1a	4675.07	5260.93	-0.170304	0.00872549	0.226973
100043761	Gm14399	44.4976	81.7874	-0.878665	0.00875498	0.22738
68479	Phf5a	1247.79	1482.89	-0.248858	0.00877058	0.227425
11553	Adra2c	44.7489	99.9674	-1.16037	0.00880505	0.227713
novel.7	-	34.7594	18.7946	0.889068	0.00880942	0.227713
227631	Sohlh1	27.1826	12.4672	1.12968	0.00883513	0.228019
75718	Vwa5b1	103.284	67.6958	0.613461	0.00887696	0.228243
432466	Gm5424	302.275	176.345	0.776988	0.00888248	0.228243
novel.200	-	26.7843	13.8487	0.951329	0.00891041	0.228243
19682	Rdh5	59.2101	86.3938	-0.544996	0.00892091	0.228243
116914	Slc19a2	675.651	566.691	0.254006	0.00893959	0.228243
225995	D030056L22Rik	1170.38	1602.52	-0.453472	0.00894551	0.228243
59030	Mkks	638.298	778.379	-0.285949	0.00895155	0.228243
230654	Lrrc41	2135.19	1691.45	0.33612	0.00895953	0.228243
73679	Tex19.1	72.5242	45.5459	0.67657	0.00897357	0.228243
27376	Slc25a10	1139.17	960.675	0.246584	0.00898287	0.228243
12982	Csf2ra	499.181	424.746	0.232241	0.00904946	0.229579
11804	Aplp2	34698.1	47987.8	-0.46782	0.00909375	0.230347
102640072	Gm36228	6.7028	1.00365	2.72075	0.0091547	1
16594	Klc2	3199.8	2505.35	0.353131	0.00915924	0.231379
novel.74	-	69.725	41.87	0.739779	0.0091627	0.231379
77987	Ascc3	251.385	348.684	-0.470952	0.00918782	0.231657
78830	Slc25a12	1793.3	1593.3	0.170485	0.00927234	0.23343
217370	Cybc1	1211.6	1369.55	-0.176297	0.00935904	0.234757
328258	Slc25a48	118.618	71.3478	0.736063	0.00936211	0.234757
65079	Rtn4r	38.1285	61.1358	-0.684002	0.00936795	0.234757
57080	Gtf2ird1	1290.24	1003.65	0.362363	0.00943279	0.236021
218820	Zfp503	2275.34	2606.94	-0.196307	0.00949327	0.236505
71805	Nup93	1211.97	1012.86	0.258828	0.0095204	0.236505
66184	Rps4l	348.814	274.298	0.344635	0.00952329	0.236505
21922	Clec3b	77.3288	30.8687	1.32364	0.00952382	0.236505
103742	Mien1	1063.84	1235.18	-0.21584	0.00952418	0.236505
97402	C86187	212.565	144.993	0.551745	0.00956993	0.237282
232827	Nlrp2	143.916	94.3413	0.609967	0.00958727	0.237354
100041672	LOC100041672	83.9418	58.4512	0.521894	0.00963241	0.238112
102103	Mtus1	1743.88	2093.71	-0.263978	0.00968979	0.238845
75607	Wnk2	363.413	258.651	0.490177	0.00969115	0.238845
11898	Ass1	859.763	410.492	1.06667	0.00970768	0.238893
319707	C430002N11Rik	39.4947	24.0818	0.713616	0.00975004	0.239577
69536	Hemk1	474.89	737.504	-0.635272	0.00979544	0.240332
12338	Capn6	138.133	238.98	-0.792081	0.00983649	0.240605
72560	Naalad2	1155.04	960.011	0.267008	0.00984711	0.240605
78885	Coro7	657.985	535.939	0.296341	0.00985052	0.240605
56312	Nupr1	2830.93	1476.84	0.938788	0.00991196	0.24112
19012	Plpp1	827.695	1051.08	-0.345106	0.00992798	0.24112
233064	Wdr62	256.997	191.935	0.422116	0.00993272	0.24112
67963	Npc2	10974.2	14989.8	-0.44989	0.0099354	0.24112
108168045	Gm46386	34.4731	18.3711	0.907683	0.00994508	0.24112
67044	Higd2a	1414.97	1643.86	-0.216472	0.00997689	0.241535
118567337	LOC118567337	11.1284	3.57328	1.63353	0.0100205	1
622675	Zfp827	891.356	720.637	0.306403	0.0100284	0.242117
223780	Adm2	70.7536	45.2343	0.647164	0.0100304	0.242117
13992	Khdrbs3	1664.23	1934.46	-0.217175	0.0101169	0.243412
213573	Cracr2b	356.424	430.675	-0.273443	0.0101443	0.243412
14284	Fosl2	18379.8	23067.1	-0.327743	0.0101661	0.243412
20539	Slc7a5	8179	6199.06	0.399937	0.0101776	0.243412
270685	Mthfd1l	434.637	352.289	0.30392	0.0101787	0.243412
102635311	Gm32684	4.92342	17.6699	-1.8532	0.010199	0.243412
232217	4933427D06Rik	118.519	83.1803	0.5123	0.0102013	0.243412
17919	Myo5b	488.537	389.493	0.326622	0.0102027	0.243412
71780	Isyna1	5422.21	4237.75	0.355686	0.0102684	0.243719
23876	Fbln5	1189.4	1353.29	-0.186342	0.0102714	0.243719
16498	Kcnab2	186.267	139.249	0.419904	0.0102742	0.243719
11890	Asgr2	79.2739	53.2818	0.574076	0.010275	0.243719
58233	Dnaja4	2020.09	2877.94	-0.510724	0.0103108	0.244216
93671	Cd163	67.7935	38.3842	0.820727	0.0103585	0.244527
93699	Pcdhgb1	83.422	55.5125	0.58518	0.010374	0.244527
58894	Zfp862-ps	2483.04	3759.84	-0.598662	0.0103801	0.244527
22245	Uck1	3887.64	3293.21	0.239572	0.0103963	0.244527
70359	Gtpbp3	841.688	956.629	-0.184902	0.0103984	0.244527
100043508	Ptges3-ps	749.737	909.299	-0.278263	0.0104447	0.245064
14919	Gucy2e	66.0464	41.7276	0.664759	0.0104511	0.245064
73046	Glrx5	1628.45	1945.18	-0.256499	0.0104949	0.245718
15427	Hoxc9	153.734	97.7863	0.650021	0.0105304	0.245718
15939	Ier5	759.482	907.441	-0.257066	0.0105357	0.245718
115487387	Gm48893	35.8956	19.6683	0.871151	0.0105389	0.245718
71276	Ccdc57	302.049	236.478	0.353152	0.0105811	0.246352
17076	Ly75	117.595	174.362	-0.570029	0.0106857	0.248435
71007	D7Ertd443e	128.944	97.8693	0.399068	0.0107175	0.248821
320083	Fbxw16	224.112	164.211	0.450509	0.0107414	0.249025
101359	Prrt4	609.415	388.271	0.650639	0.0107966	0.249951
326622	Upf2	134.905	188.245	-0.481256	0.0108351	0.250102
105243374	Gm33561	35.0771	13.2625	1.40858	0.0108387	0.250102
69784	1500009L16Rik	303.313	373.093	-0.300176	0.0108488	0.250102
12457	Noct	357.063	289.07	0.306041	0.0108994	0.250916
12292	Cacna1s	103.445	65.16	0.67179	0.0109301	0.251271
208846	Daam1	733.118	873.837	-0.253249	0.0109496	0.251366
20271	Scn5a	100.509	146.958	-0.551692	0.010981	0.251628
66536	Nipsnap3b	1289.83	1499.06	-0.217156	0.0109917	0.251628
13555	E2f1	565.602	440.999	0.360593	0.0110189	0.2519
382035	Pabpn1l	158.657	114.445	0.47234	0.0110376	0.251977
105246777	Gm42016	149.935	106.83	0.488312	0.0110542	0.252005
17150	Mfap2	2627.6	2243.01	0.228438	0.0111394	0.253595
76998	Fbxw27	126.391	87.9991	0.524094	0.0111841	0.25426
228366	Large2	546.807	411.656	0.410565	0.0112325	0.255007
66917	Chordc1	609.592	740.093	-0.27999	0.0112749	0.255609
68549	Sgo2a	38.3657	60.5706	-0.655442	0.0112901	0.255609
102636387	Gm33467	1.99237	8.00512	-2.0312	0.0112974	1
73303	Bcas1os2	0.249964	5.1242	-4.12788	0.0113343	1
76408	Abcc3	448.485	375.871	0.25441	0.0113778	0.256607
320106	Slc38a11	77.8068	108.345	-0.474058	0.0113787	0.256607
215332	Slc36a3	30.284	70.0267	-1.21192	0.0113984	0.256607
54485	Dll4	437.067	521.998	-0.256668	0.0114112	0.256607
18999	Pou5f1	175.355	118.532	0.566693	0.0114124	0.256607
83814	Nedd4l	944.683	798.03	0.243671	0.0114303	0.256658
56461	Kcnip3	1043.8	867.638	0.266675	0.011494	0.257735
20652	Soat1	16412.9	19090.2	-0.217978	0.0115168	0.257894
118568201	Gm20732	7.21038	16.5545	-1.19228	0.0115483	0.258027
98417	Cnih4	1945.97	2226.54	-0.194746	0.0115542	0.258027
105246008	Gm15722	2.2367	8.68829	-1.98322	0.0115726	1
69861	2010003K11Rik	71.3997	130.237	-0.869104	0.0115907	0.258493
15312	Hmgn1	9420.54	11139.7	-0.241862	0.0116158	0.258643
238988	Erc2	40.483	21.4609	0.917891	0.0116292	0.258643
12611	Cebpg	642.956	748.017	-0.218432	0.0116448	0.258643
71514	Sfpq	6297.8	7392.87	-0.231301	0.0116972	0.259287
192658	Rfpl4	441.4	339.547	0.379057	0.0117053	0.259287
12484	Cd24a	674.838	932.81	-0.467559	0.0117329	0.259546
16512	Kcnh3	119.934	88.5698	0.434508	0.0117683	0.259802
633093	Gm7104	50.4383	31.1225	0.695107	0.0117792	0.259802
80904	Dtx3	1595.85	1347.36	0.244496	0.0117919	0.259802
71275	Noxred1	3.9298	11.3396	-1.54129	0.011839	1
18973	Pole	614.541	453.911	0.437592	0.0118656	0.261019
109676	Ank2	490.835	319.217	0.620405	0.0118789	0.261019
319530	Zfp750	86.5317	63.0009	0.458706	0.0119112	0.261377
14254	Flt1	851.762	1070.3	-0.329733	0.0119358	0.261567
71687	Tmem25	363.356	283.35	0.360309	0.0119534	0.261603
18679	Phka1	754.358	636.969	0.244414	0.0119936	0.262051
81004	Tbl1xr1	940.596	1130.2	-0.265011	0.0120142	0.262051
13521	Slc26a2	101.14	69.4369	0.544081	0.0120217	0.262051
219072	Haus4	675.943	572.297	0.240685	0.0121516	0.263804
332937	Tfap2e	149.595	105.856	0.500599	0.0121533	0.263804
16559	Kif17	266.033	196.791	0.435505	0.0121572	0.263804
26390	Mapkbp1	1930.49	1538.14	0.327735	0.0121664	0.263804
12868	Cox8a	4466.98	5201.87	-0.219735	0.0122093	0.264386
68475	Ssna1	1050.35	1221.14	-0.216946	0.0123973	0.268102
320237	Smim10l2a	968.199	657.572	0.558628	0.0124909	0.26977
100038358	Gm10857	52.857	30.7086	0.786047	0.0125162	0.269854
218214	Kdm1b	611.735	508.815	0.26627	0.0125276	0.269854
269152	Kif26b	338.26	219.16	0.626004	0.0125859	0.270464
21987	Tpd52l1	755.873	941.755	-0.317923	0.0126179	0.270464
109620	Dsp	1957.16	1421.74	0.461219	0.012622	0.270464
83436	Plekha2	1497.94	1180.04	0.344275	0.0126295	0.270464
22403	Ccn5	2283.91	4489.68	-0.975135	0.0126383	0.270464
115487184	Tma7-ps	90.4282	120.959	-0.420833	0.0127003	0.271178
105522	Ankrd28	660.588	507.581	0.380381	0.0127048	0.271178
68036	Zfp706	4398.38	4998.49	-0.184543	0.0127546	0.271889
77519	Zfp266	1165.69	1364.17	-0.226931	0.012819	0.27267
71872	Aox4	105.496	67.3607	0.650424	0.012829	0.27267
67073	Pi4k2b	290.046	354.465	-0.289927	0.0128411	0.27267
211770	Trib1	738.098	1134.26	-0.62019	0.0128651	0.272826
75772	Pnpla5	10.5768	3.35261	1.65417	0.0129617	1
67655	Ctdp1	1105.81	945.047	0.226406	0.013015	0.275071
115488942	Gm29417	11.9148	4.40164	1.44062	0.0130167	1
28146	Serp1	6149.22	7231.94	-0.233939	0.0130198	0.275071
19193	Pipox	53.68	36.3737	0.561663	0.0130284	0.275071
20963	Syk	898.051	1097.49	-0.289991	0.013038	0.275071
19116	Prlr	1490.82	2058.02	-0.465296	0.0130754	0.275507
22129	Ttc3	1083.12	1345.99	-0.313493	0.0131081	0.275842
277010	Marveld1	2811.17	3307.12	-0.23435	0.0131395	0.275846
102636905	Gm26908	155.8	114.911	0.438317	0.0131419	0.275846
17195	Mbl2	73.5994	49.5303	0.574288	0.0131645	0.275968
69215	Sat2	257.861	204.605	0.33531	0.0132756	0.27794
243373	AI854703	436.216	548.347	-0.329582	0.0133195	0.278504
104110	Adcy4	318.849	398.115	-0.321974	0.0134049	0.279901
69771	1810019D21Rik	94.1707	128.097	-0.445909	0.0134204	0.279901
66641	Sike1	941.875	1093.35	-0.215	0.0134759	0.280488
20422	Sem1	1798.62	2074.67	-0.206184	0.0134886	0.280488
105418	E330034G19Rik	521.511	371.917	0.48795	0.0135102	0.280488
226849	Ppp2r5a	3702.5	4537.83	-0.29366	0.0135169	0.280488
58218	Trem3	1.25849	7.25238	-2.55895	0.0136067	1
67092	Gatm	1012.4	767.653	0.399369	0.0136787	0.283381
67272	Cmtm5	10.677	23.8642	-1.16329	0.0137066	0.283381
216154	Med16	1693.03	1466.53	0.207319	0.0137115	0.283381
208884	Zdhhc9	959.311	1184.35	-0.304467	0.0137253	0.283381
668218	Bin2	149.519	110.554	0.434134	0.0138046	0.284308
28018	Ubfd1	2884.37	3411.38	-0.242052	0.0138137	0.284308
102680	Slc6a20a	27.4893	14.7739	0.902935	0.0138464	0.284308
55982	Paxip1	1502.93	1255.86	0.259555	0.0138554	0.284308
14104	Fasn	8501.64	6750.51	0.332713	0.0138568	0.284308
16000	Igf1	670.751	799.051	-0.252634	0.0139005	0.28432
240675	Vwa2	74.6874	44.297	0.752588	0.0139027	0.28432
231630	Ficd	349.123	435.956	-0.319594	0.0139094	0.28432
107029	Me2	7155.44	6235.19	0.198651	0.0139563	0.284924
105244154	Gm39816	18.4697	9.02694	1.04003	0.0139784	0.285021
11647	Alpl	609.571	898.259	-0.559681	0.0140712	0.286557
53412	Ppp1r3c	200.418	256.766	-0.356484	0.0141064	0.286918
108167440	AU020206	8661.98	11362	-0.391443	0.0142226	0.287778
12867	Cox7c	3010.8	3645.66	-0.2761	0.0142547	0.287778
novel.377	-	21.3739	9.86132	1.12889	0.0142698	0.287778
338364	Trim65	326.135	399.496	-0.293448	0.0142819	0.287778
20135	Rrm2	1004.92	799.274	0.33111	0.0142911	0.287778
73242	Atat1	569.626	693.437	-0.284524	0.0142981	0.287778
20583	Snai2	169.686	132.819	0.352299	0.0143031	0.287778
67956	Kmt5a	2774.32	3220.52	-0.215375	0.0143163	0.287778
195209	Zfp469	491.367	780.084	-0.667284	0.0143187	0.287778
791361	Gm16497	20.3487	9.7041	1.0634	0.014351	0.287778
18626	Per1	1090.3	831.68	0.390482	0.0143577	0.287778
105242725	Gm38865	41.3624	73.2017	-0.822613	0.0143591	0.287778
100041347	Ccdc201	51.4225	27.4165	0.909375	0.0143954	0.288062
381107	Tmem232	35.5113	20.9801	0.76001	0.0144162	0.288062
100039830	Gm2446	3.5034	16.3548	-2.23869	0.0144331	0.288062
11768	Ap1m2	95.3114	66.0305	0.531155	0.014444	0.288062
66845	Mrpl33	1518.84	1812.51	-0.255278	0.0144639	0.288062
53376	Usp2	194.621	148.303	0.392945	0.0144786	0.288062
213993	Ccdc186	240.408	324.863	-0.433394	0.0145566	0.289133
52850	Sgsm1	184.024	129.479	0.507597	0.0145676	0.289133
103743	Tmem98	2387.48	2746.09	-0.201964	0.0145997	0.289416
241118	Asic4	62.5557	40.863	0.620654	0.0146171	0.289416
13043	Cttn	8961.75	11397.7	-0.346934	0.014653	0.28953
13602	Sparcl1	14021.8	11346.8	0.305397	0.0146582	0.28953
56772	Mllt11	251.135	361.597	-0.526461	0.0147496	0.290982
26919	Zfp346	1313.14	1482.68	-0.175138	0.0147672	0.290982
234214	Sorbs2	2902.05	4106.25	-0.50087	0.0147954	0.291189
228598	Ebf4	369.633	286.214	0.369672	0.0148759	0.292137
109232	Sccpdh	1047.61	1195.08	-0.189976	0.0148791	0.292137
230594	Tut4	509.167	631.198	-0.309254	0.0149016	0.292227
67812	Ubxn4	1937.91	2308.07	-0.25235	0.0149464	0.292758
11449	Chrng	13.2773	5.37199	1.30272	0.0149631	1
16948	Lox	554.023	444.898	0.316558	0.0149675	0.292821
102640929	Gm36876	3.71602	0.266045	3.56884	0.0149761	1
214425	Cilp	317.193	219.443	0.53116	0.0149915	0.29294
212974	Pgghg	1168.78	961.106	0.282537	0.0151579	0.29584
213673	9530068E07Rik	10670.7	11942.5	-0.162465	0.015185	0.295865
333639	Mamld1	2267.42	1863.66	0.283203	0.0152222	0.295865
97287	Mtmr14	1901.83	1630.09	0.222553	0.0152239	0.295865
83456	Mov10l1	18.6686	6.31837	1.57758	0.0152312	0.295865
20666	Sox11	17.2165	29.5598	-0.782364	0.015368	0.298167
21812	Tgfbr1	1852.39	2316.42	-0.322634	0.0154137	0.298232
12406	Serpinh1	36092.6	41113.6	-0.187909	0.0154172	0.298232
74134	Cyp2s1	1293.86	961.579	0.428361	0.0154258	0.298232
108156	Mthfd1	1651.81	1397.9	0.240874	0.0154664	0.298666
100503332	Gm19639	293.723	430.709	-0.552501	0.0155041	0.299041
59048	C1galt1c1	368.042	467.88	-0.346765	0.0155469	0.299515
67495	Tmem167b	2229.41	2496.75	-0.163307	0.0155769	0.29974
novel.339	-	146.608	92.2219	0.668895	0.0156096	0.300018
73229	Zfp983	132.685	182.622	-0.459807	0.0157128	0.301648
68498	Tspan11	781.76	1069.87	-0.453122	0.0157853	0.302687
668253	Dleu2	124.84	167.307	-0.420567	0.0158048	0.302707
14872	Gstt2	338.337	274.504	0.301332	0.0158421	0.303068
77037	Mrap	1830.85	2339.45	-0.35381	0.0159037	0.303515
19240	Tmsb10	4197.83	5433.37	-0.372307	0.0159129	0.303515
93691	Klf7	449.216	556.912	-0.310239	0.015921	0.303515
57434	Xrcc2	513.658	415.842	0.304364	0.0159466	0.303651
628268	Igkv2-109	5.58854	0.716429	2.89065	0.0159527	1
14211	Smc2	123.325	179.059	-0.535924	0.0159807	0.303948
22750	Zfp9	173.571	219.213	-0.335047	0.0160215	0.30403
20502	Slc16a2	5671.97	7213.9	-0.347009	0.0160221	0.30403
382088	Omt2b	232.052	164.777	0.494589	0.0160617	0.30443
12419	Cbx5	2813.8	2477.53	0.183965	0.0161349	0.305466
novel.382	-	22.7466	12.0802	0.918201	0.0161619	0.305624
66882	Bzw1	11122.1	13764.2	-0.307536	0.0162623	0.306946
71927	Itfg1	2625.53	3054.96	-0.218682	0.0162692	0.306946
319765	Igf2bp2	316.979	231.371	0.454223	0.0163201	0.307552
16542	Kdr	2238.93	2629.92	-0.232299	0.0163859	0.308438
74251	Ankrd9	179.127	292.957	-0.710297	0.0164506	0.309301
240168	Rasgrp3	292.721	396.552	-0.438453	0.0165303	0.310444
18143	Npas2	142.823	225.833	-0.661232	0.0165981	0.311161
380712	Tlcd2	424.53	353.676	0.264435	0.0166894	0.311161
94244	Fkbp6	100.992	68.4215	0.565627	0.01675	0.311161
novel.59	-	197.731	271.972	-0.461087	0.0167549	0.311161
20292	Ccl11	27.6581	12.5064	1.14973	0.0167595	0.311161
225922	Oosp2	64.3509	44.1098	0.546914	0.0167828	0.311161
78617	Cstad	20.4506	9.58019	1.09648	0.0167858	0.311161
14420	Galc	1769.66	2049.13	-0.2118	0.016802	0.311161
67824	Nmral1	315.72	242.303	0.383121	0.0168049	0.311161
68396	Nat8	29.2179	50.8874	-0.803527	0.0168192	0.311161
56382	Rab9	951.976	1172.1	-0.300088	0.0168264	0.311161
novel.455	-	18.2607	9.25972	0.984172	0.0168528	0.311161
67126	Atp5e	2195.94	2437.64	-0.150733	0.0168587	0.311161
102637544	Gm34326	3.67304	10.4658	-1.52452	0.0168728	1
18159	Nppc	255.513	373.258	-0.545919	0.0168805	0.311161
56364	Zmym3	4152.45	3377.43	0.298138	0.0169204	0.311161
11957	Atp5j	3739.27	4237.35	-0.180454	0.0169226	0.311161
13024	Ctla2a	759.91	1057.47	-0.477036	0.0169284	0.311161
67305	Gpx7	2071.2	2367.34	-0.192631	0.0169552	0.311161
22687	Zpr1	2151.41	2626.25	-0.287769	0.0169553	0.311161
100042480	Nhsl2	683.842	531.658	0.362852	0.0169591	0.311161
13349	Ackr1	19.9614	8.4283	1.24212	0.0169666	0.311161
70511	Eef2kmt	612.968	516.819	0.246699	0.0170463	0.312275
259097	Or51e1	25.4899	42.3865	-0.738764	0.0170686	0.312335
80982	Cemip	7444.04	10510.9	-0.497787	0.0171035	0.312624
234373	Sugp2	652.7	548.991	0.24989	0.0171652	0.313157
13429	Dnm1	539.867	415.295	0.378705	0.0171872	0.313157
14229	Fkbp5	23952.2	32707.7	-0.449485	0.0171899	0.313157
13800	Enah	2783.24	3278.32	-0.236277	0.0172251	0.313451
21412	Tcf21	1751.5	1506.63	0.217294	0.0172659	0.313801
18195	Nsf	1612.88	1367.5	0.238276	0.0172826	0.313801
74237	Tubgcp2	1777.33	1514.99	0.230456	0.0173851	0.315146
64010	Sav1	2365.73	3011.82	-0.348474	0.0173951	0.315146
74596	Cds1	476.577	400.561	0.251727	0.0174637	0.315799
118568147	Gm49306	13.6818	25.2759	-0.895916	0.0174696	0.315799
102640417	Gm36482	19.1754	35.34	-0.870676	0.0175249	0.316322
211232	Cpne9	56.478	36.3283	0.636618	0.017537	0.316322
66894	Wwp2	2222.5	1733.68	0.358395	0.0176182	0.317438
102637515	Gm19417	53.7393	87.0563	-0.696149	0.0177166	0.318749
79456	Recql4	146.923	110.418	0.414692	0.0177299	0.318749
21853	Timeless	823.055	671.728	0.293913	0.0177572	0.318848
70397	Tmem70	1438.47	1674.89	-0.219492	0.0177742	0.318848
232223	Txnrd3	599.117	497.105	0.268524	0.0178105	0.318902
54384	Mtmr7	78.3076	53.7231	0.543753	0.0178161	0.318902
novel.4	-	17.4152	8.33171	1.0737	0.0178997	0.319016
432649	Gm5434	53.2869	36.7879	0.536903	0.0179076	0.319016
14245	Lpin1	1099.51	900.333	0.288549	0.0179435	0.319016
64931	Izumo1r	134.171	93.4281	0.524988	0.0179848	0.319016
22214	Ube2h	7356.49	8337.01	-0.180536	0.0179968	0.319016
novel.211	-	133.182	94.8398	0.489508	0.0180024	0.319016
76866	Morn1	201.893	159.709	0.336291	0.0180098	0.319016
243963	Zfp473	74.7766	51.7552	0.532915	0.0180145	0.319016
11854	Rhod	861.307	1222.33	-0.505233	0.0180513	0.319016
217779	Lysmd1	321.791	386.87	-0.264519	0.0180535	0.319016
12192	Zfp36l1	4286.66	4868.5	-0.183711	0.0180546	0.319016
99543	Olfml3	1703.09	1210.42	0.492768	0.0181077	0.319016
71584	Gdpd2	686.128	528.652	0.376507	0.0181257	0.319016
11806	Apoa1	718.095	526.082	0.449161	0.0181299	0.319016
94092	Trim16	259.482	405.992	-0.646491	0.0181615	0.319016
18175	Nrap	71.5938	46.4194	0.626215	0.0181617	0.319016
20540	Slc7a7	757.991	924.208	-0.286845	0.0181702	0.319016
58187	Cldn10	103.649	72.3812	0.516337	0.0181906	0.319016
319504	Nrcam	1254.95	2263.99	-0.851324	0.0181917	0.319016
102639519	Gm35815	45.1854	67.7353	-0.584667	0.0182241	0.319242
66491	Polr2l	1834.86	2241.28	-0.288801	0.0183004	0.319493
433367	Gm5532	44.8803	22.2653	1.01724	0.0183073	0.319493
12068	Bet1	687.314	812.517	-0.241308	0.0183322	0.319493
18595	Pdgfra	4757.27	3718.39	0.355449	0.0183341	0.319493
71591	Zfp251	1698.34	2129.87	-0.326812	0.0183483	0.319493
102632020	Gm30198	24.1046	11.7206	1.04933	0.0183649	0.319493
71778	Klhl5	1755.03	1440.71	0.284569	0.0183982	0.319493
101056106	Gm11843	65.7607	26.7241	1.30071	0.0184001	0.319493
70099	Smc4	122.575	167.307	-0.448582	0.0184229	0.319493
15077	H3c14	44.3245	68.4487	-0.627479	0.0184445	0.319493
71946	Endod1	2046	2660.16	-0.378848	0.0184525	0.319493
30805	Slc22a4	17.1958	7.99611	1.10691	0.018475	0.319545
75773	Adad2	14.8264	6.73547	1.15038	0.0184962	0.319576
67082	ccdc198	3.7182	0.266045	3.57033	0.0186004	1
18526	Pcdh10	34.9651	60.5877	-0.794324	0.0186419	0.321754
234593	Ndrg4	338.894	258.917	0.388091	0.018718	0.322142
66719	4921522P10Rik	13.5586	24.2331	-0.837753	0.0187211	0.322142
67839	Gpsm1	2449.81	2135.19	0.198682	0.0187232	0.322142
118568383	LOC118568383	18.1246	37.6313	-1.05954	0.018801	0.323142
21753	Tes	2347.75	3029.26	-0.367719	0.0188307	0.323264
69786	Tprkb	1000.56	1126.77	-0.171355	0.0188475	0.323264
233649	Cnga4	7.3321	2.01032	1.842	0.0188554	1
330301	Zfp786	195.684	123.608	0.663277	0.0189246	0.323958
212943	Tent5a	275.745	353.05	-0.357252	0.0189501	0.323958
115489036	Gm52399	7.79438	17.915	-1.20185	0.0189634	0.323958
434377	Zfp560	146.121	180.659	-0.30565	0.018972	0.323958
20259	Scin	21.8322	11.5815	0.914304	0.0190083	0.323958
71648	Optn	593.081	484.186	0.293089	0.0190171	0.323958
101488	Slco2b1	822.613	681.486	0.270657	0.0190428	0.323958
17112	Tm4sf1	1485.84	1902.13	-0.356457	0.0190689	0.323958
novel.47	-	21.8194	11.5391	0.91643	0.0190705	0.323958
692187	Igkv2-137	10.3367	2.04964	2.3344	0.0190711	1
320733	4930502C15Rik	14.7868	33.3603	-1.17818	0.0190854	0.323958
20341	Selenbp1	1472.47	1249.28	0.236683	0.0191374	0.324505
70257	Atp5mpl	1171.99	1384.71	-0.240987	0.0192372	0.325861
71919	Rpap3	700.461	603.041	0.216391	0.0192737	0.326142
67755	Ddx47	2139.48	2441.08	-0.1903	0.0193292	0.326234
54635	Pdgfc	1384.41	1198.47	0.208121	0.0193543	0.326234
71984	Sars2	331.342	275.264	0.267063	0.0193572	0.326234
16009	Igfbp3	1096.56	1405.71	-0.35872	0.0193586	0.326234
66362	Exosc3	513.42	596.71	-0.217868	0.0194956	0.327956
20918	Eif1	11133.2	12794.7	-0.200714	0.0195096	0.327956
novel.21	-	53.2416	32.8974	0.701002	0.019524	0.327956
18708	Pik3r1	2972.88	2092.84	0.506441	0.0195566	0.327956
232680	Cpa2	47.6977	68.5571	-0.5294	0.0195607	0.327956
240444	Kcng2	30.3926	53.4299	-0.816251	0.0195951	0.328024
211305	Fbxw13	76.1413	51.3259	0.567569	0.0196258	0.328024
21855	Timm17b	1360.44	1538.47	-0.177554	0.0196549	0.328024
58909	Fam13a	2253.49	1781.29	0.339467	0.0196645	0.328024
194237	Rimkla	207.404	158.884	0.385504	0.0196647	0.328024
21349	Tal1	130.723	162.989	-0.320674	0.0197138	0.328322
241568	Lrrc4c	13.442	5.69553	1.23998	0.0197221	1
27225	Ddx24	3456.58	3071.68	0.170236	0.019734	0.328322
13615	Edn2	54.1388	194.973	-1.84926	0.0197425	0.328322
629845	Ighv6-3	5.01969	0.782979	2.70113	0.0197882	1
230587	Glis1	41.1234	60.6854	-0.56503	0.0198066	0.328815
20208	Saa1	4.92403	12.83	-1.39562	0.0198096	1
67939	Prorsd1	343.155	422.28	-0.299662	0.0198123	0.328815
68585	Rtn4	5778.12	6941.31	-0.264695	0.0198461	0.329044
14368	Fzd6	819.098	711.152	0.203192	0.019886	0.329342
29861	Dpf1	157.132	121.815	0.366382	0.0199042	0.329342
107986	Ddb2	158.089	123.557	0.356443	0.0199423	0.329463
14269	Fnbp1	1876.39	2194.13	-0.225924	0.0199516	0.329463
93960	Nkd1	1220.54	892.213	0.452121	0.0199937	0.329762
67729	Mansc1	340.683	262.486	0.375262	0.0200283	0.329762
69038	Tmem258	1239.98	1412.94	-0.187965	0.020045	0.329762
243755	Slc13a4	11.3155	4.06602	1.47849	0.0200456	1
109815	Selenos	1721.25	2084.07	-0.276014	0.0200687	0.329762
101513	Mob2	1122.73	1265.87	-0.173174	0.0200702	0.329762
53374	Chst3	501.901	364.576	0.461079	0.0200971	0.329873
104725	Sptssa	2294.78	2843.12	-0.309192	0.0201594	0.330546
19108	Prkx	561.129	662.28	-0.239295	0.020189	0.330546
novel.176	-	23.7433	8.11987	1.54603	0.0201985	0.330546
330627	Trim66	22.5224	12.3947	0.870263	0.0202284	0.330706
105243269	1700082M22Rik	4.48946	11.3154	-1.31545	0.0202566	1
13803	Enc1	2927.23	2196.02	0.41489	0.0202711	0.331075
18753	Prkcd	3683.38	3024.9	0.284269	0.0203197	0.331307
269401	Zfp512b	2068.28	1804.73	0.196755	0.0203461	0.331307
382692	Ighv1-19	0.692934	8.95465	-3.66211	0.0203675	1
78938	Fbxo34	1602.83	1333.82	0.265525	0.0203828	0.331307
223970	Rmi2	119.829	87.6118	0.455171	0.0204009	0.331307
240672	Dusp5	402.083	506.33	-0.332268	0.0204121	0.331307
140743	Rem2	109.656	56.716	0.951573	0.020418	0.331307
16525	Kcnk1	801.469	660.551	0.278697	0.020447	0.331307
14807	Grik3	886.391	597.877	0.568001	0.0204742	0.331307
67210	Gatad1	2505.96	2882.92	-0.202221	0.0204864	0.331307
15903	Id3	6422.83	5223.15	0.29841	0.0204872	0.331307
11418	Asic2	188.274	140.848	0.418217	0.0205133	0.331403
53626	Insm1	9.80254	3.36167	1.55399	0.0205996	1
11548	Adra1b	35.0635	58.823	-0.747887	0.020654	0.333091
102635037	Gm32474	23.7349	12.8511	0.884581	0.0206584	0.333091
106618	Wdr90	638.715	533.266	0.261204	0.0206963	0.333314
112419	Ifit1bl2	70.206	47.7523	0.551074	0.0207265	0.333314
20333	Sec22b	2023.72	2278.91	-0.171134	0.0207336	0.333314
16956	Lpl	814.478	593.855	0.455303	0.0207632	0.333314
170756	Slc8b1	719.863	893.639	-0.312086	0.0207782	0.333314
18739	Pitpnm1	919.873	799.405	0.202871	0.020809	0.333314
101631	Pwwp2b	645.838	522.523	0.305225	0.0208161	0.333314
76419	Smkr-ps	29.0699	44.7263	-0.626088	0.0208346	0.333314
100226	Stx12	2392.97	2683.68	-0.165445	0.0208611	0.333412
231605	Galnt9	19.2505	9.82505	0.971335	0.0209334	0.334241
99730	Taf13	582.58	738.725	-0.342485	0.0209954	0.334651
69379	C8g	84.6599	62.5174	0.440736	0.0210025	0.334651
16765	Stmn1	5073.29	5954.79	-0.231152	0.0210303	0.334651
11363	Acadl	4569.93	5240.47	-0.197638	0.0210406	0.334651
13990	Smarcad1	257.197	312.587	-0.282145	0.0210747	0.33487
233744	Spon1	1915.66	1433.79	0.418191	0.0210979	0.334912
73103	3110009E18Rik	86.8953	59.9776	0.530701	0.0211182	0.334912
17218	Mcm5	1779.66	1433.19	0.312742	0.0211806	0.335128
15502	Dnaja1	3878.38	4603.95	-0.247602	0.0211915	0.335128
novel.431	-	28.993	16.6421	0.802667	0.0212175	0.335128
18417	Cldn11	246.969	190.745	0.373936	0.0212336	0.335128
216864	Mgl2	423.455	312.71	0.437297	0.0212339	0.335128
56724	Cript	806.929	955.948	-0.244689	0.021269	0.33536
231760	Rimbp2	12.6671	5.66527	1.16929	0.0213414	1
16017	Ighg1	50.5383	30.8145	0.720356	0.0213696	0.336187
242894	Actr3b	1634.83	1911.06	-0.225009	0.0213717	0.336187
64136	Sdf2l1	1086.72	1587.98	-0.547091	0.0213829	0.336187
21912	Tspan7	856.697	1023.24	-0.256745	0.0214741	0.337298
19330	Rab18	4059.4	4467.74	-0.138366	0.0215182	0.337667
53601	Pcdh12	522.684	663.106	-0.343691	0.0215548	0.337918
102635796	Gm33044	5.84975	1.29087	2.18209	0.0215867	1
102639870	Gm38523	28.2457	16.1011	0.818595	0.0216156	0.338203
18230	Nxn	1874.12	2213.18	-0.240125	0.0216168	0.338203
14457	Gas7	1204.93	1019.35	0.241072	0.0216397	0.338203
242484	D630039A03Rik	187.575	116.165	0.689576	0.0216556	0.338203
338352	Nell1	131.957	104.834	0.331426	0.0216862	0.338203
118567915	LOC118567915	12.5768	24.1424	-0.941706	0.0216966	0.338203
17274	Rab8a	2890.49	3218.73	-0.155273	0.0217283	0.338376
68631	Cryl1	1660.53	1404.02	0.242129	0.0218418	0.339514
66624	Spcs2	6120.35	7084.76	-0.211061	0.0218459	0.339514
68028	Rpl22l1	2267.82	2901.82	-0.355683	0.0218635	0.339514
170574	Sp7	33.3107	13.5133	1.30743	0.0219515	0.34056
63873	Trpv4	213.382	168.026	0.344865	0.0219733	0.340575
12173	Bnc1	238.648	178.717	0.415271	0.0219983	0.340593
216233	Socs2	3907.53	3267.5	0.258176	0.0220159	0.340593
17954	Nap1l2	207.817	299.051	-0.525366	0.0220604	0.34065
279706	Nup62cl	135.263	91.5514	0.566112	0.0220704	0.34065
66066	Gng11	711.954	860.249	-0.273347	0.0220819	0.34065
13608	Edar	60.6102	194.398	-1.68218	0.0221711	0.341397
12728	Clcn5	921.111	1230.13	-0.41774	0.0221744	0.341397
212108	Rln3	24.4171	13.873	0.815608	0.0221927	0.341397
245671	Klf8	141.307	182.367	-0.366466	0.0222371	0.341548
13839	Epha5	5.96173	14.5197	-1.2797	0.0222483	0.341548
239743	Klhl6	191.663	233.394	-0.285632	0.0222649	0.341548
64817	Svep1	296.2	224.514	0.399329	0.0223318	0.342254
102635526	Gm32838	9.39074	3.1138	1.60233	0.0223472	1
226999	Slc9a2	54.3691	34.7685	0.647835	0.0223875	0.342521
20409	Ostf1	1522.25	1881.24	-0.305594	0.0223909	0.342521
68874	Klhdc9	36.1445	21.5485	0.746789	0.0225056	0.343955
666060	Frmpd1	46.4977	31.4097	0.563427	0.0225389	0.344122
68666	Svop	13.3678	5.62898	1.24269	0.0225478	1
211673	Arfgef1	563.716	719.938	-0.352773	0.0225586	0.344122
654795	Sdr39u1	227.392	186.566	0.285593	0.0225795	0.344122
77605	H2az2	2503.28	2843.78	-0.184065	0.0226021	0.344147
11987	Slc7a1	1880.64	1415.9	0.409536	0.0226347	0.344325
241576	Ldlrad3	1111.25	977.801	0.184118	0.0226811	0.344711
20316	Sdf2	2480.63	2737.23	-0.141869	0.0227677	0.345707
novel.273	-	90.0307	203.519	-1.17736	0.0227938	0.345783
213649	Arhgef19	591.59	454.971	0.379166	0.0228297	0.346008
52668	Ifi27	3389.79	2687.89	0.334762	0.0228895	0.346373
100042988	Gm4151	8.20375	2.80238	1.54336	0.0229084	1
242608	Podn	36.0302	19.384	0.889104	0.0229145	0.346373
330938	Dixdc1	211.494	159.812	0.404752	0.0229393	0.346373
16581	Kifc2	152.982	115.316	0.408191	0.0229602	0.346373
56045	Samhd1	2184.99	2663.62	-0.285935	0.0229703	0.346373
13417	Dnah8	116.715	83.7425	0.479601	0.0229804	0.346373
381570	Oog2	94.719	65.1207	0.542926	0.0230285	0.346779
73649	Cybrd1	480.863	676.937	-0.494013	0.0231054	0.347417
71519	Cyp2u1	73.1184	46.9152	0.638943	0.0231256	0.347417
11474	Actn3	95.0372	68.4787	0.471914	0.0231492	0.347417
214424	Parp16	594.446	690.785	-0.217599	0.0231609	0.347417
319486	A430057M04Rik	16.3404	29.9345	-0.879866	0.0231766	0.347417
12934	Dpysl2	771.762	1027.85	-0.413428	0.0232097	0.347595
67890	Ufm1	1343.64	1521.92	-0.179786	0.0232575	0.347732
19730	Ralgds	1557.29	1737.09	-0.157899	0.0232612	0.347732
217517	Stxbp6	780.228	1107.29	-0.505316	0.0233311	0.348459
16783	Lamp1	21691.9	24582	-0.180466	0.0233614	0.348594
171543	Bmf	2201.27	2641.55	-0.263176	0.0234273	0.349111
100775175	Ighv1-82	3.95448	0.23881	3.66121	0.0234608	1
18208	Ntn1	442.461	362.371	0.287694	0.0234611	0.349111
208618	Etl4	999.355	1262.91	-0.337763	0.0234619	0.349111
53357	Pla2g6	1077.62	1249.5	-0.213336	0.0234811	0.349111
67586	Ubxn11	82.4702	58.6445	0.490048	0.02364	0.351155
117599	Helb	509.967	429.083	0.248836	0.0237093	0.351381
105244925	Gm40447	39.6449	25.0676	0.665119	0.0237127	0.351381
17970	Ncf2	354.236	443.095	-0.323349	0.0237194	0.351381
12351	Car4	10.8049	2.84779	1.92541	0.0239031	1
108653	Rimklb	910.473	1096.81	-0.268446	0.0239232	0.353909
108800	Ston2	954.861	776.838	0.297665	0.023944	0.353909
15926	Idh1	35344.7	47293.6	-0.420161	0.0239548	0.353909
71807	Tars2	1150.66	1303.44	-0.179586	0.0240362	0.354793
19817	Rn7sk	58.4756	34.3243	0.774704	0.0241026	0.355112
72269	Cda	53.9308	72.7201	-0.431019	0.0241364	0.355112
217328	Myo15b	141.969	108.175	0.39036	0.0241369	0.355112
218442	Serinc5	5053.61	4180.45	0.273664	0.024145	0.355112
231386	Ythdc1	703.632	826.579	-0.232235	0.024166	0.355112
93890	Pcdhb19	74.6853	102.905	-0.467547	0.0243693	0.357374
75761	Apol7a	0.713406	6.68099	-3.21625	0.0243722	1
30057	Timm8b	1347.64	1619.56	-0.265112	0.0244236	0.357374
66733	Kcng4	112.877	75.8311	0.57572	0.0244352	0.357374
320116	Fndc9	9.58741	20.7806	-1.12592	0.024438	0.357374
54354	Rassf5	158.357	118.982	0.41169	0.0244392	0.357374
213236	Dnd1	107.297	162.829	-0.603683	0.0244506	0.357374
102635463	Gm32795	0.249964	2.8266	-3.26871	0.0244794	1
69029	Smdt1	1817.98	2043.38	-0.1686	0.0245488	0.358012
320024	Nceh1	1593.24	1892.71	-0.248631	0.024557	0.358012
19207	Ptch2	258.832	187.269	0.468735	0.0245879	0.358012
105513	Chmp7	2912.62	3586.68	-0.300373	0.0246005	0.358012
209497	Tmem164	6103.84	4832.02	0.337109	0.0246032	0.358012
69903	Rasip1	504.183	604.869	-0.263717	0.024745	0.359756
99512	Wdr47	353.324	427.254	-0.27513	0.0248006	0.360245
100042953	Nfilz	0.249964	2.79936	-3.25887	0.0248013	1
209586	Nudcd3	2573.81	2291.11	0.167829	0.0248422	0.36053
11501	Adam8	461.737	343.388	0.427209	0.024871	0.360547
68832	Ldah	1294.54	1450.33	-0.164365	0.0248873	0.360547
108167726	Gm37120	12.956	5.11804	1.33313	0.0249249	1
238323	Rps6kl1	44.5934	62.6534	-0.492874	0.0249605	0.36129
12716	Ckmt1	18.0127	43.5414	-1.2749	0.0249882	0.361361
14797	Tle5	16637.2	20445.4	-0.297378	0.0250095	0.361361
19401	Rara	1078.25	851.229	0.341283	0.025063	0.361815
100038394	Gm10512	6.27225	1.76848	1.81164	0.0251055	1
74720	Tmem114	70.7992	47.2506	0.586472	0.0251861	0.362611
14309	Fshr	936.042	700.064	0.419396	0.0251916	0.362611
70612	Tmem230	1273.29	1485.89	-0.222693	0.0251983	0.362611
65112	Pmepa1	2173.31	1598.7	0.442935	0.0252113	0.362611
19894	Rph3a	56.7274	36.791	0.625883	0.0252286	0.362611
15366	Hmmr	63.7286	88.3555	-0.46868	0.0252707	0.362799
17754	Map1a	1199.49	951.422	0.334225	0.0252859	0.362799
novel.240	-	50.585	34.4783	0.553354	0.0253107	0.362803
264895	Acsf2	3059.45	2682.34	0.189708	0.0253382	0.362803
73453	1700067K01Rik	62.4808	42.8731	0.538873	0.0253699	0.362803
110532	Adarb1	1345.17	997.896	0.431006	0.0254096	0.362803
668303	Kif26a	937.618	1359.23	-0.535779	0.0254339	0.362803
96957	Tmem62	530.22	629.807	-0.248804	0.0254392	0.362803
102638167	Gm38506	24.1439	40.1166	-0.724401	0.0254635	0.362803
15485	Hsd17b1	6353.81	4617.56	0.460558	0.025486	0.362803
13645	Egf	39.9529	24.9677	0.681301	0.0255145	0.362803
66384	Srp19	804.766	952.243	-0.243133	0.0255339	0.362803
77717	Smim41	161.622	115.059	0.492811	0.0255374	0.362803
241593	Pin1rt1	31.791	19.2237	0.729546	0.0255513	0.362803
78266	Zfp687	1851.69	1568.89	0.239187	0.0255947	0.363104
12330	Canx	10457.9	11728.5	-0.165352	0.0257037	0.363766
101786	A730082K24Rik	54.6938	35.9384	0.604968	0.0257198	0.363766
76594	Dnajc18	1371.97	1525.16	-0.152794	0.0257251	0.363766
105246114	Gm30445	31.7042	18.2443	0.794021	0.02573	0.363766
100416956	Gm18336	13.1979	5.98274	1.15515	0.0257342	1
71567	Mcm9	583.959	497.212	0.232316	0.0258087	0.364483
22410	Wnt10b	2277.81	3168.62	-0.476265	0.0258252	0.364483
20922	Supt4a	1658.29	1908.52	-0.20279	0.0258666	0.364755
50905	Il17rb	81.0872	53.2787	0.609895	0.0259144	0.365115
novel.333	-	79.5469	55.0107	0.528031	0.0259977	0.365518
237336	Tbpl1	789.649	909.917	-0.204575	0.0260021	0.365518
103836	Zfp692	275.82	226.719	0.28354	0.0260098	0.365518
258571	Or5m3b	359.619	277.602	0.374287	0.0261279	0.366864
620913	Gm12185	5.59244	16.0071	-1.52298	0.026179	0.367062
13710	Elf3	143.242	103.758	0.466037	0.0261867	0.367062
12652	Chga	38.7889	23.6193	0.718921	0.02624	0.367185
15260	Hira	2074.85	1816.14	0.192068	0.0262403	0.367185
18053	Ngfr	440.102	301.781	0.543815	0.0262864	0.367484
105245211	Gm40696	24.1767	13.8306	0.80846	0.0263331	0.367484
57370	B4galt3	1267.98	1449.68	-0.193338	0.0263339	0.367484
74199	Vit	430.325	323.715	0.410577	0.0263512	0.367484
51795	Srpx	253.454	309.313	-0.287089	0.0264281	0.368243
12161	Bmp6	1208.96	913.312	0.404956	0.0266052	0.370293
13481	Dpm2	1009.19	1163	-0.204518	0.0266203	0.370293
30794	Pdlim4	3664.14	4853.11	-0.405503	0.0266515	0.370338
381979	Brsk1	264.585	333.3	-0.334483	0.0266829	0.370338
102635455	Gm32788	67.1307	42.2536	0.670422	0.0266913	0.370338
66397	Sar1b	1977.72	2455.31	-0.312176	0.0267634	0.370717
novel.27	-	28.6376	16.5515	0.797011	0.0267637	0.370717
212503	Paox	566.487	499.621	0.181348	0.02682	0.370834
207839	Galnt6	195.373	153.518	0.3485	0.0268541	0.370834
94249	Slc24a3	712.306	613.531	0.214837	0.0268909	0.370834
54377	Cacng4	66.4052	47.7435	0.474024	0.0269016	0.370834
20343	Sell	12.0686	28.5137	-1.24031	0.0269061	0.370834
70454	Cenpl	204.732	249.972	-0.288955	0.0269125	0.370834
16475	Ajuba	1420.05	1693.41	-0.254241	0.0269303	0.370834
140486	Igf2bp1	13.1137	5.62593	1.22375	0.0269566	1
76952	Nt5c2	1159.76	1016.76	0.189423	0.0269729	0.371109
228139	P2rx3	48.3517	129.418	-1.42185	0.0269995	0.371164
170828	Vgll1	12.0743	5.12715	1.23495	0.0270003	1
novel.83	-	95.0353	69.1682	0.458592	0.0271222	0.372281
novel.369	-	24.8244	14.3747	0.784128	0.0271261	0.372281
11801	Cd5l	108.004	158.721	-0.557574	0.0271637	0.372319
20441	St3gal3	1166.95	1429.59	-0.292988	0.0271743	0.372319
666528	Zfp541	47.208	31.4583	0.589483	0.0272116	0.37252
56095	Ftsj3	1754.53	1564.13	0.165737	0.0272806	0.372947
11732	Ank	1755.38	2062.22	-0.23282	0.0272883	0.372947
114570	Crip3	48.2419	31.1043	0.62983	0.0273213	0.373088
74309	Osbp2	125.204	87.3305	0.519175	0.0273877	0.373226
novel.52	-	185.184	239.343	-0.370501	0.0274107	0.373226
387314	Tmtc1	1063.82	818.129	0.379207	0.0274254	0.373226
74645	Tent5c	2082.91	1562.47	0.414931	0.0274473	0.373226
320209	Ddx11	513.889	440.021	0.224864	0.0274636	0.373226
105246294	Gm41598	2.23225	7.55175	-1.77465	0.0274646	1
50934	Slc7a8	6426.74	5118.6	0.32837	0.0274678	0.373226
243914	Lgi4	179.17	124.593	0.525733	0.027511	0.373504
77799	Sla2	36.7619	23.3411	0.653946	0.0275839	0.373608
210126	Lpp	1441.66	1675.21	-0.216663	0.0275898	0.373608
102634034	Gm31718	26.3963	42.1055	-0.680062	0.0276076	0.373608
11606	Agt	4679.29	3779.8	0.307815	0.0276438	0.373608
19737	Rgs5	1028.78	1356.72	-0.399266	0.0277133	0.373608
105245265	Gm40743	27.4981	16.5182	0.739723	0.0277265	0.373608
69142	Cd209f	14.2891	5.16349	1.47116	0.0277308	1
20745	Spock1	10.6846	3.75156	1.49732	0.0277565	1
110312	Pmch	1.2442	6.26092	-2.35029	0.0277642	1
17992	Ndufa4	3118.14	3592.28	-0.20433	0.0277739	0.373608
19744	Rheb	2313.24	2667.65	-0.205731	0.0277831	0.373608
226043	Zng1	277.248	336.098	-0.277867	0.0278021	0.373608
15528	Hspe1	5329.14	6425.67	-0.270003	0.0278143	0.373608
12793	Cnih1	2627.79	3071.75	-0.225161	0.027818	0.373608
52398	Septin11	4316.38	4875.89	-0.175869	0.027844	0.373608
12289	Cacna1d	495.291	383.234	0.369588	0.0279283	0.373608
333050	Ksr2	38.3621	24.5322	0.642352	0.0279532	0.373608
12833	Col6a1	21050.7	25754.7	-0.290991	0.0279607	0.373608
118568094	LOC118568094	85.3145	122.889	-0.525305	0.027965	0.373608
668478	Ighv1-9	4.43201	0.259986	3.82798	0.0279867	1
102637025	Gm33937	27.2424	43.1578	-0.655518	0.0279961	0.373608
12156	Bmp2	819.49	1025.43	-0.323951	0.0279987	0.373608
19649	Robo3	19.6635	10.6896	0.87642	0.0280056	0.373608
93765	Ube2n	3365.22	4045.57	-0.265776	0.0280115	0.373608
28109	Nopchap1	2555.09	2186.02	0.225022	0.0280402	0.373608
100039374	Gm2192	49.9714	30.9473	0.694799	0.0280613	0.373608
20264	Scn10a	39.9665	26.0467	0.61557	0.0280861	0.373608
19324	Rab1a	4035.21	4547.65	-0.172441	0.0281141	0.373608
18546	Pcp4	8.07475	0.997591	2.99712	0.0281201	1
16574	Kif5c	146.224	105.89	0.467903	0.0281203	0.373608
243880	Nlrp4a	182.175	119.962	0.602693	0.0281222	0.373608
94065	Mrpl34	878.637	994.294	-0.178495	0.0281359	0.373608
12931	Crlf1	27.903	12.7121	1.13918	0.028156	0.373608
320806	Gfm2	853.558	981.638	-0.201571	0.0282363	0.374371
64453	Zfp280b	3090.91	3821.42	-0.30615	0.0283062	0.374995
214895	Lman2l	1655.97	1922.37	-0.215079	0.0284198	0.376195
215748	Cnksr3	560.724	687.116	-0.293662	0.0284667	0.376512
20813	Srp14	2473.89	2897.59	-0.228182	0.028495	0.376584
75610	2010109A12Rik	6.95003	15.5296	-1.15863	0.0285341	0.376797
novel.357	-	63.8699	16.2551	1.97533	0.0285723	0.376912
100012	Oog3	370.18	258.148	0.520514	0.0285936	0.376912
668212	Efr3b	872.63	635.96	0.456548	0.0286323	0.376912
246792	Obox2	509.514	335.965	0.601003	0.0286509	0.376912
101243624	Gm29811	49.2551	33.6045	0.551131	0.0286609	0.376912
novel.224	-	41.5349	27.4405	0.600179	0.0286887	0.376912
72061	Aopep	913.164	1073.82	-0.233483	0.0287035	0.376912
504193	Npcd	2.95518	0.263007	3.23865	0.0287113	1
20514	Slc1a5	853.897	652.186	0.388413	0.0287794	0.377354
14791	Emg1	1994.43	2264.66	-0.183212	0.0287896	0.377354
18750	Prkca	436.095	570.668	-0.388719	0.0288257	0.377354
14012	Mpzl2	40.1493	84.6672	-1.07741	0.0288292	0.377354
97187	Pramel29	240.459	172.416	0.480889	0.0288538	0.377376
16551	Kif11	160.189	212.569	-0.407936	0.0288835	0.377464
22333	Vdac1	9266.23	10360.9	-0.16113	0.0289556	0.377818
268706	Slc38a9	463.721	551.256	-0.249594	0.0289567	0.377818
20112	Rps6ka2	4489.39	6131.74	-0.449813	0.0290401	0.378337
140488	Igf2bp3	57.9831	39.9714	0.539079	0.0290426	0.378337
105450	Mmrn2	1128.35	1294.39	-0.198509	0.0290931	0.378695
58875	Hibadh	3800.7	4211.28	-0.147988	0.0291898	0.379652
613264	Cfap92	12.5671	5.32662	1.22922	0.0293839	1
18600	Padi2	81.1505	56.2985	0.528817	0.0294687	0.382695
20723	Serpinb9	1561.9	1794.53	-0.200532	0.0294704	0.382695
novel.335	-	51.1567	33.8193	0.602235	0.029511	0.38292
118567821	Gm48727	0.99337	4.64348	-2.25065	0.0295377	1
66167	Tma7	2075.56	2391.22	-0.204438	0.0295628	0.383048
22761	Zfpm1	731.521	587.523	0.315732	0.0295675	0.383048
241794	Kcng1	50.3005	28.4743	0.818249	0.0296455	0.383134
66477	Atp5md	1154.24	1416.24	-0.295342	0.0296888	0.383134
319776	Tmem72	168.47	125.956	0.418112	0.029718	0.383134
22355	Vipr2	16.6073	34.3692	-1.04666	0.0297214	0.383134
14131	Fcgr3	871.862	1120.26	-0.361861	0.0297282	0.383134
108012	Ap1s2	225.743	273.756	-0.27829	0.0297411	0.383134
14812	Grin2b	25.8362	13.9846	0.879902	0.0297622	0.383134
20874	Slk	498.686	616.116	-0.304827	0.0297838	0.383134
66161	Pop4	1490.01	1739.29	-0.223347	0.029806	0.383134
30939	Pttg1	786.023	686.379	0.19589	0.0298076	0.383134
73284	Ddit4l	3348.3	4030.82	-0.267649	0.0298802	0.383494
11609	Agtr2	185.63	136.664	0.44229	0.0298823	0.383494
278507	Wfikkn2	131.051	97.7364	0.426143	0.029968	0.384293
56072	Lgals12	24.322	11.1581	1.11439	0.0300244	0.384715
68792	Srpx2	766.88	636.034	0.270529	0.0301472	0.385988
435684	Shf	396.661	462.068	-0.221399	0.0301959	0.38631
77446	Heg1	12284.4	16447.4	-0.421061	0.0302324	0.38642
16538	Kcns1	4.85075	11.2609	-1.22033	0.0302341	1
105247056	Gm42231	3.78558	0.504855	2.89628	0.0302689	1
224250	Cldnd1	2159.84	2485.56	-0.202604	0.030279	0.38642
67291	Ccdc137	726.431	823.759	-0.181218	0.0303106	0.38642
20517	Slc22a1	6.91861	2.02544	1.76537	0.0303408	1
novel.325	-	22.105	11.6783	0.929321	0.0303518	0.38642
67888	Tmem100	1057.56	850.421	0.314709	0.030369	0.38642
217151	Arl5c	178.982	142.696	0.326123	0.0303716	0.38642
210321	BC048679	5.12869	0.792076	2.71781	0.0303789	1
17219	Mcm6	3501.91	2945.45	0.249906	0.0303806	0.38642
14357	Dtx1	321.431	497.118	-0.629675	0.0303928	0.38642
21808	Tgfb2	274.64	215.488	0.350297	0.0304427	0.386755
768252	Foxl2os	1267.09	1070.03	0.243991	0.0304997	0.38715
107770	Tm6sf2	6.10955	13.0688	-1.10756	0.030526	1
16502	Kcnc1	12.0847	29.1876	-1.28041	0.0305276	0.38715
71962	Castor1	262.948	217.054	0.278612	0.0305465	0.38715
98403	Zfp451	458.145	393.508	0.219457	0.0305682	0.38715
210274	Shank2	69.7862	47.8065	0.54004	0.0306849	0.388328
237221	Gemin8	378.035	446.956	-0.240218	0.0308978	0.390722
56374	Tmem59	11714.7	13693.7	-0.225221	0.0309653	0.391273
210045	Nlrp4b	76.2721	50.7789	0.588628	0.030999	0.391326
118567716	Gm53536	33.3237	56.3538	-0.76117	0.0310171	0.391326
171508	Creld1	1192.34	1428.48	-0.260275	0.0310483	0.391419
106522	Pkdcc	5958.99	4390.62	0.440681	0.0311179	0.391994
78473	Skap1	76.2235	52.103	0.546308	0.0311433	0.392014
56018	Stard10	509.504	425.293	0.261064	0.0313618	0.394198
20315	Cxcl12	4755.72	9177.47	-0.948462	0.0313649	0.394198
18640	Pfkfb2	555.408	476.552	0.220249	0.0314453	0.394907
628027	Igkv1-133	5.6818	0.47762	3.50187	0.0315038	1
210530	P3h2	952.596	792.462	0.265723	0.031524	0.395593
77521	Mtus2	148.478	109.774	0.438068	0.0316702	0.39671
233276	Tubgcp5	370.13	300.213	0.302566	0.0316768	0.39671
68153	Gtf2e2	2282.82	2715.29	-0.250301	0.0317142	0.39671
53791	Tlr5	30.7628	18.4952	0.739885	0.0317325	0.39671
70335	Reep6	228.86	179.402	0.352813	0.0317392	0.39671
102442	Dennd4a	233.22	191.464	0.285117	0.031758	0.39671
118568035	Gm53780	0.244339	2.85687	-3.28041	0.031788	1
26912	Gcat	262.843	214.76	0.293976	0.0318094	0.397049
232337	Zfp637	1020.08	1154.59	-0.178735	0.0318953	0.39771
14562	Gdf3	34.0545	18.8702	0.852777	0.0319108	0.39771
209692	Dhtkd1	245.327	182.959	0.422105	0.0319391	0.397761
399603	Lratd2	1318.77	1550.17	-0.233656	0.0320308	0.398221
320557	Fam169a	149.68	110.857	0.434229	0.0320487	0.398221
328695	Ftdc1	141.307	95.8169	0.560983	0.0321493	0.398221
105243	Slc9a3	113.284	81.1122	0.482873	0.0321526	0.398221
11717	Ampd3	536.569	414.595	0.371944	0.032155	0.398221
12309	S100g	76.3051	123.193	-0.692008	0.032182	0.398221
16554	Kif13b	2558.47	3251.9	-0.346068	0.032193	0.398221
71738	Mamdc2	1465.82	1019.11	0.524339	0.0322322	0.398221
12182	Bst1	24.0709	46.4527	-0.950594	0.0322373	0.398221
23844	Clca1	0	2.88705	-4.01706	0.0323229	1
67849	Cdca5	600.63	507.443	0.244156	0.0323544	0.398221
79566	Sh3bp5l	1458.3	1636.47	-0.166275	0.0323914	0.398221
108098	Med21	698.795	823.525	-0.237316	0.0323918	0.398221
20529	Slc31a1	2046.06	2345.89	-0.197402	0.032425	0.398221
108089	Rnf144a	2634.81	3268.96	-0.311294	0.0324409	0.398221
212377	Mms22l	289.796	243.853	0.250294	0.0324878	0.398221
19183	Psmc3ip	204.642	164.248	0.319667	0.0325056	0.398221
28113	Tinf2	818.674	726.078	0.173889	0.0325181	0.398221
80795	Selenok	2262.56	2593.28	-0.196867	0.0325598	0.398221
13419	Dnase1	102.826	133.13	-0.373597	0.0325803	0.398221
225583	Minar2	204.115	158.458	0.366521	0.0325899	0.398221
54371	Chst2	1060.26	1214.51	-0.196199	0.0326222	0.398221
241447	Cers6	1582.17	1971.78	-0.317431	0.0326277	0.398221
54524	Syt6	31.1072	13.2897	1.23532	0.0326346	0.398221
114249	Npnt	618.9	762.941	-0.302667	0.0326372	0.398221
56722	Litaf	3281.99	4134.73	-0.333293	0.0326584	0.398221
14087	Fanca	248.804	197.461	0.334544	0.0326716	0.398221
52708	Zfp410	1313.41	1453.57	-0.146398	0.0327033	0.398221
75556	Cfap161	35.7674	21.2492	0.74974	0.0327136	0.398221
620695	Gm13889	381.478	457.244	-0.261756	0.0327163	0.398221
226541	Klhl20	714.704	809.473	-0.17996	0.0327193	0.398221
15078	H3f3a	14504.3	16711.3	-0.204371	0.0327282	0.398221
270672	Map3k15	45.8822	75.743	-0.726983	0.0327855	0.398623
545180	Gm21859	3.60266	9.30509	-1.36145	0.0328323	1
26381	Esrrg	18.7259	9.77065	0.947944	0.0328384	0.398643
102639598	Gm14296	15.7141	5.8768	1.42014	0.0328394	0.398643
22248	Unc119	2374.45	2797.83	-0.236979	0.03286	0.398643
140580	Elmo1	1822.92	2341.37	-0.361384	0.0329202	0.399078
67771	Arpc5	4999.71	5740.85	-0.19948	0.0330539	0.400085
novel.136	-	51.7195	36.6942	0.496944	0.033055	0.400085
77559	Agl	1040.26	878.433	0.243898	0.0330945	0.400085
104271	Tex15	64.2399	88.235	-0.455512	0.0331007	0.400085
108167732	Gm46162	8.59235	3.06235	1.48888	0.0331103	1
51788	H2az1	12627.4	10076.9	0.325544	0.0331694	0.40062
20974	Syngr3	40.9613	26.7059	0.618227	0.0332772	0.401627
83674	Cnnm1	462.458	604.468	-0.386782	0.0333763	0.401895
17207	Mcf2l	536.317	736.087	-0.457367	0.0333908	0.401895
194655	Klf11	1323.89	1546.92	-0.224179	0.0334076	0.401895
69895	Snhg8	332.697	408.658	-0.29661	0.0334187	0.401895
52004	Cdk2ap2	1371.23	1685.8	-0.297715	0.0334219	0.401895
15483	Hsd11b1	52.3856	30.0343	0.801608	0.0334934	0.402461
320590	Svopl	39.2171	25.5269	0.623928	0.0335554	0.40291
244757	Glb1l2	405.893	303.232	0.420203	0.0336612	0.403559
83771	Tas1r3	25.1625	40.4486	-0.694129	0.0336682	0.403559
106143	Cggbp1	2955.17	3282.94	-0.151812	0.0336832	0.403559
70508	Bbx	371.721	443.913	-0.256225	0.0337108	0.403595
118568450	LOC118568450	1.18724	5.51727	-2.19419	0.0337295	1
67554	Slc25a30	2073.14	2599.01	-0.326166	0.0338034	0.404088
317750	Slc24a5	57.5476	37.5012	0.620103	0.0338306	0.404088
66083	Setd6	336.612	404.388	-0.264899	0.0338525	0.404088
13076	Cyp1a1	4.7775	0.266045	3.93444	0.0338564	1
15381	Hnrnpc	10558.4	12177.7	-0.205848	0.0338772	0.404088
68957	Paqr6	133.361	161.946	-0.280597	0.0339333	0.404088
70127	Dpf3	445.623	356.899	0.321349	0.0339356	0.404088
18292	Sebox	73.1884	48.46	0.594335	0.0339443	0.404088
381582	Tmem240	70.9753	52.5533	0.432787	0.0339489	0.404088
67797	Snrnp48	168.618	214.754	-0.349342	0.0339902	0.404286
19415	Rasal1	133.019	301.663	-1.18184	0.0341851	0.405655
12217	Bsn	310.467	419.213	-0.433551	0.0341896	0.405655
67923	Eloc	917.302	1098.34	-0.260089	0.0341958	0.405655
226153	Twnk	1851.44	2173.08	-0.231074	0.0342041	0.405655
16186	Il2rg	380.976	498.182	-0.387584	0.0344338	0.40787
216152	Plppr3	325.946	267.458	0.285087	0.0344411	0.40787
12411	Cbs	768.511	537.031	0.517354	0.034482	0.40787
14371	Fzd9	28.7885	16.4545	0.798153	0.0344903	0.40787
278679	Apol7b	4.32083	10.7622	-1.31331	0.0345069	1
69581	Rhou	1850.91	2200.79	-0.249887	0.0346115	0.408553
20641	Snrpd1	1012.49	1170.71	-0.209555	0.034627	0.408553
17381	Mmp12	503.355	337.214	0.578177	0.0346583	0.408553
117197	Bloc1s4	511.544	593.056	-0.213283	0.0346948	0.408553
67303	3110045C21Rik	51.2734	73.2071	-0.512217	0.0347611	0.408553
244418	Prag1	1003.43	772.812	0.376852	0.0347886	0.408553
218973	Wdhd1	321.243	259.568	0.309243	0.0347962	0.408553
105171	Arrdc3	2487.67	1962.07	0.34247	0.0348061	0.408553
235036	Ppan	938.082	827.106	0.18148	0.0348206	0.408553
26564	Ror2	513.493	387.063	0.407915	0.0348215	0.408553
56692	Lamtor3	1346.44	1557.23	-0.210004	0.0348219	0.408553
23897	Hax1	2012.52	2354.84	-0.226797	0.0348511	0.408604
105732	Fam83h	265.523	319.929	-0.269231	0.03488	0.408652
16468	Jarid2	1441.23	1849.86	-0.360306	0.0349573	0.408753
14381	G6pdx	3518.19	3151.21	0.158756	0.034961	0.408753
19279	Ptprr	42.5987	28.2839	0.590738	0.0349634	0.408753
17220	Mcm7	2998.82	2583.42	0.2154	0.0350157	0.409074
66177	Ubl5	1388.24	1608.1	-0.211889	0.0350627	0.409261
227720	Nup214	2022.71	1659.52	0.285533	0.0350929	0.409261
105244418	Gm40028	6.18701	13.5827	-1.12538	0.0351377	0.409261
100503572	Bbip1	271.136	336.905	-0.313779	0.0351463	0.409261
276829	Smtnl2	604.773	699.179	-0.209248	0.0351584	0.409261
22186	Uba52	11096.2	12396	-0.159815	0.0351814	0.409261
594843	Has2os	0.469067	3.61864	-2.91105	0.0352243	1
23827	Bpnt1	1413.43	1632.42	-0.208015	0.0353401	0.410376
19252	Dusp1	1228.46	2426.6	-0.982125	0.0353412	0.410376
19361	Rad51	480.286	393.464	0.28909	0.0354043	0.410376
11975	Atp6v0a1	2801.77	2486.18	0.172705	0.0354133	0.410376
novel.384	-	22.3953	13.1051	0.769498	0.0354293	0.410376
74189	Phactr3	26.9229	16.4426	0.714293	0.0354329	0.410376
102639212	Gm35572	2.6292	0.23881	3.08127	0.0354386	1
140494	Atp6v0a4	12.3697	5.63196	1.13085	0.0354516	1
18260	Ocln	153.311	190.883	-0.316196	0.0354538	0.410376
225923	Oosp3	163.171	120.879	0.43347	0.0354772	0.410376
66481	Rps21	6127.27	7094.77	-0.211559	0.0355049	0.410407
170947	Myoz3	19.184	10.079	0.941192	0.0355561	0.410709
20191	Ryr2	199.391	151.525	0.394593	0.035602	0.41095
380773	Slirp	316.642	386.259	-0.287619	0.0356329	0.411018
novel.212	-	30.6909	67.6416	-1.14263	0.0356818	0.411076
228770	Rspo4	0.942898	5.02427	-2.40121	0.0356858	1
329252	Lgr6	1493.75	2155.21	-0.529092	0.0356881	0.411076
20350	Sema3f	829.12	1067.52	-0.364936	0.0358016	0.412095
66602	Oip5os1	325.176	385.252	-0.244986	0.0358542	0.412411
22283	Ush2a	23.1741	12.8027	0.850211	0.0359687	0.413258
novel.107	-	36.3923	21.5091	0.753734	0.0359871	0.413258
26910	Figla	22.9069	12.4552	0.882137	0.0360034	0.413258
68632	Myct1	370.55	479.242	-0.371284	0.0360499	0.413485
17390	Mmp2	5686.74	4323.64	0.39539	0.0360808	0.413485
674469	Gm14472	0.249964	2.60593	-3.14588	0.0360818	1
novel.155	-	20.5809	46.2263	-1.15826	0.0360987	0.413485
23969	Pacsin1	114.91	73.8568	0.638307	0.0361614	0.413914
72148	Tdrp	1192.85	1038.19	0.200995	0.036197	0.414033
66200	Commd6	795.056	976.41	-0.29622	0.0362252	0.414067
67458	Ergic1	4216.1	5006.79	-0.24804	0.0363116	0.414766
105242546	Gm38728	7.93752	2.31263	1.78109	0.0363493	1
20887	Sult1a1	392.288	299.295	0.390127	0.0363673	0.415013
102635108	Gm32528	7.88675	2.8266	1.4862	0.0363682	1
11911	Atf4	3668.6	4128.64	-0.170439	0.0364077	0.415013
98733	Obsl1	10430.9	8527.5	0.290729	0.0364091	0.415013
214084	Slc18a2	1505.18	1125.36	0.419725	0.0364647	0.415063
94246	Arid4b	102.12	138.655	-0.441011	0.0364748	0.415063
72309	Tmem158	122.607	156.807	-0.355309	0.0364907	0.415063
108167886	Gm46272	39.1929	65.9935	-0.753629	0.0365146	0.415063
71354	Wdr31	106.765	82.5844	0.371781	0.0367003	0.416885
102639448	Gm35760	7.10651	16.2734	-1.20145	0.0368685	0.417844
58202	Nelfb	2630.16	2891.65	-0.136632	0.0368981	0.417844
104771	Jkamp	1342.11	1536.13	-0.194777	0.0369132	0.417844
414105	4732465J04Rik	7.27545	2.07083	1.81778	0.0369177	1
546134	Gramd2a	23.1802	35.3277	-0.609531	0.0369294	0.417844
242960	Fbxl5	2419.35	2688.62	-0.152303	0.0369374	0.417844
80883	Ntng1	204.577	312.727	-0.612878	0.0369375	0.417844
81500	Sil1	1845.28	1661.67	0.151393	0.0369762	0.417994
105247219	Gm13070	40.6695	20.7835	0.963064	0.0370659	0.41872
14667	Gm2a	37587.3	64216	-0.77269	0.0371426	0.419037
14799	Gria1	24.4565	12.5518	0.966376	0.0372131	0.419037
18709	Pik3r2	2656.32	2321.74	0.194232	0.0372377	0.419037
230103	Npr2	3353.87	2928.62	0.195867	0.0372718	0.419037
55990	Fmo2	93.6771	65.4861	0.516104	0.0372881	0.419037
15465	Hrh1	15.236	26.2887	-0.786292	0.0372992	0.419037
93739	Gabarapl2	2274.92	2603.57	-0.194763	0.0373039	0.419037
67213	Cmtm6	3456.1	3857.28	-0.158607	0.0373649	0.419037
66091	Ndufa3	835.547	962.834	-0.204727	0.0374158	0.419037
12144	Blm	103.609	77.9293	0.413467	0.0374234	0.419037
22433	Xbp1	4877.66	5880.09	-0.269584	0.0374306	0.419037
231727	B3gnt4	41.9367	57.49	-0.454189	0.037441	0.419037
76737	Creld2	1566.83	2134.88	-0.446188	0.0374577	0.419037
50720	Sacs	30.2742	44.4032	-0.551793	0.0374756	0.419037
23871	Ets1	2340.85	2698.13	-0.205101	0.0374915	0.419037
100216534	Snord96a	74.0662	53.2999	0.475273	0.0375025	0.419037
56739	Rec8	161.856	121.358	0.41676	0.0375572	0.419107
230971	Megf6	495.49	392.355	0.336013	0.0375598	0.419107
102640883	Gm36841	12.4545	5.15436	1.27124	0.0375912	1
69928	Cenps	234.331	192.848	0.282252	0.0376218	0.419269
17388	Mmp15	1586.08	2138.99	-0.431662	0.0376254	0.419269
75141	Rasd2	334.896	487.628	-0.542896	0.0376802	0.419427
269120	Optc	45.4932	31.5155	0.527159	0.0377004	0.419427
66537	Pomp	2403.14	2818.29	-0.230041	0.0377169	0.419427
22022	Tpst2	5333.65	7154.22	-0.423697	0.0377418	0.419427
73407	Tepp	592.628	688.963	-0.217798	0.0378064	0.419574
71375	Foxn3	1299.67	1473.61	-0.18188	0.0378348	0.419574
67439	Xab2	2032.61	1835.55	0.147213	0.0378776	0.419574
102631584	Gm29885	1.17685	4.92159	-2.03634	0.0379187	1
16772	Lama1	5526.43	4362.66	0.341188	0.0379266	0.419574
14594	Ggta1	610.96	708.483	-0.213515	0.0379341	0.419574
79235	Lrat	379.666	259.097	0.550657	0.0379407	0.419574
11757	Prdx3	7073.87	7816.17	-0.143949	0.0379528	0.419574
320398	Lrig3	319.458	265.303	0.267999	0.0379595	0.419574
13929	Amz2	1980.56	2184.08	-0.140922	0.038092	0.420755
12952	Cry1	716.181	639.681	0.163298	0.0381595	0.421217
17229	Tpsb2	26.6652	10.1092	1.40171	0.0382432	0.421675
15220	Foxq1	110.3	59.5118	0.890486	0.0382656	0.421675
69068	Tcim	720.271	918.401	-0.351098	0.038318	0.421675
115489503	Gm30455	7.14749	14.6468	-1.0253	0.0383298	0.421675
59079	Erbin	424.239	528.389	-0.316425	0.0383353	0.421675
14066	F3	451.828	577.435	-0.354991	0.0383747	0.421675
18045	Nfyb	659.832	748.682	-0.182638	0.0383808	0.421675
55950	Bri3	1146.96	1349.37	-0.234657	0.0384727	0.421873
53978	Lpar2	490.988	671.577	-0.452201	0.0384924	0.421873
54725	Cadm1	179.968	143.493	0.324951	0.0384991	0.421873
381045	Mix23	402.063	472.744	-0.233449	0.0385164	0.421873
20474	Six4	21.9542	33.6862	-0.616373	0.0385273	0.421873
11677	Akr1b3	6053.35	5436.22	0.155161	0.0386012	0.422399
13139	Dgka	309.07	257.449	0.263679	0.0386268	0.422399
11534	Adk	1940	1755.53	0.143784	0.0386722	0.422613
18408	Slc25a15	573.347	490.526	0.22525	0.0387524	0.423208
72128	2610008E11Rik	118.827	165.149	-0.47357	0.0388534	0.423796
226049	Dmrt2	3.50948	0.263007	3.48649	0.0388621	1
novel.348	-	273.656	135.083	1.0189	0.038874	0.423796
14660	Gls	1943.06	1679.32	0.210428	0.0388837	0.423796
74931	4930481A15Rik	158.005	195.198	-0.303847	0.0389291	0.42401
170834	Oosp1	481.683	373.476	0.367555	0.0390328	0.424054
234740	Tmem231	679.925	594.377	0.194902	0.0390515	0.424054
78802	Ift70a1	170.198	208.424	-0.289597	0.0390589	0.424054
227627	Obp2a	2.79667	0.263007	3.17821	0.0390591	1
212398	Frat2	437.811	623.872	-0.511454	0.0390603	0.424054
20354	Sema4d	727.685	604.355	0.268222	0.0390817	0.424054
72674	Adipor1	5772.53	6283.95	-0.122509	0.0390882	0.424054
17171	Mas1	2.61405	0.23881	3.0752	0.0391251	1
54197	Rnf5	1600.37	1765.26	-0.141453	0.0391707	0.424554
12412	Cbx1	2071.66	2287.51	-0.142895	0.0392395	0.424554
110351	Rap1gap	331.787	265.365	0.322559	0.0392465	0.424554
18476	Pafah1b3	1003.76	1150.12	-0.196155	0.0392928	0.424554
74068	Asz1	30.4772	17.7969	0.778239	0.039294	0.424554
77809	Lrrc42	1513.39	1334.31	0.181855	0.0393064	0.424554
228019	Mettl8	586.445	683.297	-0.220498	0.0393399	0.424554
331374	Dgkk	18.7116	9.94587	0.910129	0.0393416	0.424554
105244033	Gm39719	2.73131	0.259986	3.12222	0.0393523	1
12006	Axin2	958.584	779.426	0.298598	0.0394075	0.424554
66586	Crls1	785.643	913.313	-0.217525	0.0394181	0.424554
110078	Pygb	6284.05	5313.63	0.241999	0.0394188	0.424554
329659	E130311K13Rik	352.225	433.069	-0.297723	0.0394594	0.424712
115486891	Gm51544	15.3468	7.99305	0.948126	0.0395254	0.424872
78523	Mrpl9	2235.87	2457.92	-0.136657	0.039526	0.424872
18984	Por	3684.59	2983.77	0.304351	0.0396584	0.426016
50926	Hnrnpdl	2073.5	1761.55	0.235128	0.0398388	0.427675
100502940	Pou2af3	65.6671	48.1093	0.451963	0.0399373	0.428451
235636	Rtp3	3.89661	9.98821	-1.36494	0.039994	1
102339	Cog4	2812.15	3104.84	-0.142805	0.0399978	0.428821
109272	Mybpc1	8.57944	1.54176	2.47508	0.0400942	1
212541	Rho	8.93317	16.7389	-0.904484	0.0401703	0.430388
102640900	Gm28231	2.69483	0.23881	3.10752	0.0403266	1
15200	Hbegf	198.606	244.268	-0.297367	0.0403481	0.432012
234847	Spg7	2197.43	2478.96	-0.174091	0.0404244	0.432546
58994	Smpd3	114.931	155.441	-0.43687	0.0405209	0.433296
241070	Cmklr2	75.0827	53.5027	0.493131	0.0405694	0.433532
12368	Casp6	2225.46	2599.88	-0.22445	0.0406252	0.433846
102640591	Gm36619	12.7333	6.13984	1.05239	0.0407269	1
68095	Ociad1	4022.71	4401.87	-0.129968	0.0408046	0.435036
100041108	Gm3143	42.0832	27.7337	0.601212	0.0408136	0.435036
326618	Tpm4	10514.2	12436.4	-0.242263	0.0408379	0.435036
76306	Slc18b1	616.205	735.483	-0.254772	0.0408563	0.435036
381823	Apold1	145.08	216.509	-0.578694	0.0408691	0.435036
66978	Luc7l	1763.14	2022.75	-0.198298	0.041008	0.436023
76355	Tgds	442.524	538.449	-0.282747	0.041039	0.436023
26901	Ss18l2	252.629	299.685	-0.245517	0.0410933	0.436023
192976	Lrrc75a	1179.96	1390.29	-0.236612	0.0411078	0.436023
100039087	Gm2042	61.3658	35.8903	0.77273	0.0411079	0.436023
52357	Wwc2	2601.69	2091.33	0.314958	0.0411212	0.436023
619846	Igkv5-48	6.8525	1.54176	2.14955	0.0411259	1
12453	Ccni	11031.6	12255	-0.151734	0.0411671	0.43616
21769	Zfand3	4295.18	4779.62	-0.154281	0.0411873	0.43616
67951	Tubb6	2800.99	3395.15	-0.277683	0.041277	0.436602
100038516	Gm10640	1.92025	6.09448	-1.66658	0.0412797	1
23834	Cdc6	381.435	297.266	0.361682	0.0412822	0.436602
70081	Zfp995	24.3542	36.2861	-0.573127	0.0413329	0.436857
75712	Tmem14a	236.455	276.152	-0.224772	0.0414165	0.437458
12836	Col7a1	137.791	87.2551	0.660516	0.0414819	0.437868
230863	Sh2d5	106.381	181.984	-0.775506	0.0415339	0.437943
27406	Abcf3	1819.81	1649.19	0.141996	0.0415511	0.437943
232440	H2aj	1052.86	1193.25	-0.180627	0.0415691	0.437943
11945	Atp4b	14.6619	5.90407	1.32197	0.0416235	0.438173
214547	She	914.287	1082.36	-0.243967	0.0416443	0.438173
53379	Hnrnpa2b1	11072	12652.6	-0.192545	0.0417447	0.438787
21969	Top1	631.159	770.409	-0.287227	0.0418033	0.438787
27643	Ubl4a	1444.5	1628.73	-0.173275	0.0418103	0.438787
novel.281	-	52.2399	36.7396	0.507646	0.0418332	0.438787
19339	Rab3a	600.651	793.886	-0.402638	0.0418363	0.438787
12314	Calm2	6854.18	7889.38	-0.202946	0.0418861	0.439009
329540	Nol4l	1379.44	2479.69	-0.846135	0.041922	0.439009
435145	Shisa8	80.2954	61.952	0.374142	0.0419407	0.439009
18844	Plxna1	7458.1	9424.5	-0.337632	0.0419645	0.439009
18392	Orc1	105.032	79.2134	0.406516	0.042196	0.440489
105244924	Gm40446	5.68284	14.0845	-1.32212	0.0421986	0.440489
595136	Ndufs5	1605.13	1809.75	-0.173365	0.0422001	0.440489
97820	4833439L19Rik	4412.81	5176.96	-0.230491	0.0422133	0.440489
108167926	Gm46295	0.504692	3.64285	-2.89861	0.0422271	1
76936	Hnrnpm	4197.23	4746.89	-0.177418	0.042253	0.440623
19023	Ppef2	11.9404	5.11501	1.22503	0.0422696	1
18510	Pax8	26.5526	12.0558	1.12957	0.042332	0.440862
107573	Trgc1	12.0597	22.1412	-0.875024	0.0423399	0.440862
319942	A530016L24Rik	34.3347	14.8161	1.20767	0.0423636	0.440862
242705	E2f2	362.319	294.602	0.300565	0.0423833	0.440862
72927	Hepacam	10.9163	4.852	1.16354	0.0424112	1
672498	Gm9564	0	2.04662	-3.526	0.0425155	1
75614	Rab26os	22.6652	34.8503	-0.617249	0.0425388	0.44146
67379	Dedd2	662.647	758.082	-0.194189	0.0425538	0.44146
118567808	Gm53602	1.93713	6.2246	-1.68209	0.042559	1
20168	Rtn3	5824.46	6469.6	-0.151641	0.0425749	0.44146
76522	Lsm8	731.098	837.787	-0.196229	0.0425787	0.44146
novel.255	-	88.7922	60.0294	0.564781	0.0425976	0.44146
19763	Ring1	1105.58	962.133	0.201126	0.0426022	0.44146
74365	Lonrf3	87.0197	111.797	-0.361201	0.0426897	0.441946
192198	Lrrc4	203.19	158.748	0.355367	0.042703	0.441946
240034	Zfp760	42.9054	61.3115	-0.515604	0.0427411	0.442018
50790	Acsl4	1023.73	1333.35	-0.381372	0.0427856	0.442018
218581	Depdc1b	98.17	128.586	-0.387879	0.0427907	0.442018
novel.260	-	14.3433	7.2282	0.989689	0.0428278	0.442123
102634328	Gm31936	5.87858	13.359	-1.19264	0.0428399	1
70314	Rabep2	1271.06	1092.27	0.219212	0.042941	0.443013
100042960	Gm4131	1.67678	5.9495	-1.81739	0.0429571	1
271508	Brd8dc	5.09509	11.0524	-1.12037	0.0430034	1
novel.13	-	19.0181	10.7561	0.822134	0.0431199	0.444579
100198	H6pd	3855.85	3328.19	0.212317	0.0431572	0.444685
20907	Stx1a	463.162	565.765	-0.288916	0.0432443	0.445302
99035	Olah	30.493	19.1572	0.670022	0.0433336	0.445554
novel.488	-	240.918	161.87	0.57543	0.0433468	0.445554
102632531	Gm30582	9.02428	19.4746	-1.1149	0.0434197	0.445554
66939	Aagab	2474.83	2800.97	-0.178709	0.0434354	0.445554
13185	Vps26c	1691.59	1839.58	-0.120969	0.0434407	0.445554
14011	Etv6	4798.71	5610.02	-0.225452	0.0434467	0.445554
105245825	Gm41215	3.43996	0.526031	2.72991	0.0434506	1
68023	Pdf	1112.91	1225.39	-0.139028	0.0434634	0.445554
102632465	Gm13391	18.9892	10.7985	0.811198	0.0435094	0.445554
52857	Gramd1a	2570.56	3023.09	-0.234119	0.0435494	0.445554
74108	Parn	1854.8	1688.41	0.135393	0.0435905	0.445554
19716	Bex1	377.555	317.75	0.248603	0.0435933	0.445554
19679	Pitpnm2	3720.99	4717.15	-0.34232	0.0435945	0.445554
15168	Hcn3	141.184	173.238	-0.295929	0.043643	0.445772
104943	Fam110c	560.153	442.938	0.338176	0.0436909	0.445984
66599	Rdm1	588.124	660.128	-0.167081	0.0437237	0.446042
74355	Smchd1	362.825	420.974	-0.21428	0.0438361	0.44691
15529	Sdc2	2991.33	3257.94	-0.123207	0.0439004	0.447288
69852	Tcf23	454.373	396.449	0.195474	0.0439588	0.447605
14385	Slc37a4	518.942	633.838	-0.288705	0.0440333	0.44763
100034251	Wfdc17	149.562	199.418	-0.415777	0.0440522	0.44763
novel.311	-	83.0076	59.9811	0.472965	0.0440734	0.44763
52348	Vps37a	311.179	387.693	-0.317505	0.0440889	0.44763
66488	Fam136a	2745.48	3291.78	-0.261833	0.0440976	0.44763
74155	Errfi1	1774.73	2948.67	-0.732542	0.0441358	0.447741
76877	Rab36	440.432	375.633	0.230671	0.0442168	0.448059
14613	Gja5	182.072	244.334	-0.425336	0.0442218	0.448059
83669	Wdr6	4494.95	3954.81	0.184603	0.044355	0.449132
105245784	Gm41177	2.6589	0.263007	3.09342	0.0443945	1
240843	Brinp2	1051.73	478.474	1.13625	0.0444353	0.449323
233545	Emsy	679.393	762.315	-0.166437	0.0444663	0.449323
216821	Tmem11	1125.54	1232.45	-0.131242	0.0444968	0.449323
78809	4930562C15Rik	45.3766	30.9292	0.55781	0.0445087	0.449323
228796	Bpifb6	82.8057	141.445	-0.771356	0.0445108	0.449323
57813	Tk2	1697.92	1966.04	-0.211536	0.0446029	0.449415
22218	Sumo1	2710.12	3138.16	-0.211558	0.0446612	0.449415
100503178	2810013P06Rik	347.294	405.84	-0.224466	0.0446614	0.449415
75747	Sesn3	756.674	1072.43	-0.503485	0.0446645	0.449415
212933	Pm20d1	70.0316	102.264	-0.548621	0.0446897	0.449415
12492	Scarb2	4338.9	3857.37	0.169751	0.0447013	0.449415
338320	Mia2	1282.57	1442.21	-0.169217	0.0447383	0.449415
72609	2700070H01Rik	4.38113	0.716429	2.5431	0.0447852	1
67207	Lsm1	980.964	1134.09	-0.209338	0.0448271	0.449415
20393	Sgk1	12997.1	18099.6	-0.477783	0.0448431	0.449415
218624	Il31ra	23.9116	13.6884	0.801062	0.0448472	0.449415
232910	Ap2s1	2207.38	2499.55	-0.179355	0.0448507	0.449415
14803	Grid1	69.1497	51.2263	0.435398	0.0448633	0.449415
385377	Pnma5	21.6345	12.2798	0.821689	0.0448758	0.449415
69010	Anapc13	883.276	1019.67	-0.20733	0.0449212	0.449508
11992	Auh	1055.96	1177.79	-0.157725	0.0449795	0.449508
219022	Ttc5	1425.41	1565.61	-0.135259	0.0449901	0.449508
68240	Rpa3	449.801	521.386	-0.212528	0.0449946	0.449508
63872	Zfp296	159.287	127.686	0.319538	0.045076	0.449829
277978	Exoc3l	231.625	191.582	0.274918	0.0450982	0.449829
12959	Cryba4	141.526	215.644	-0.607595	0.045109	0.449829
320538	Ubn2	600.024	690.145	-0.202256	0.0452001	0.450464
107585	Dio3	258.45	194.889	0.406	0.0452999	0.450939
12442	Ccnb2	1021.8	1231.72	-0.269383	0.0453131	0.450939
68659	Gask1b	1955.66	2549.41	-0.382586	0.0453449	0.450939
78903	Wrnip1	1710.49	1898.98	-0.150398	0.0453576	0.450939
19340	Rab3d	1518.84	1305.53	0.218307	0.0454318	0.451403
20499	Slc12a7	6973.62	8664	-0.313153	0.045476	0.451436
13198	Ddit3	649.976	758.988	-0.224756	0.0455166	0.451436
21648	Dynlt1b	444.306	520.478	-0.22866	0.0455845	0.451436
239691	AU021092	1854.61	1500.2	0.305966	0.0456095	0.451436
72504	Taf4b	406.872	313.745	0.375196	0.0456196	0.451436
242914	Gm4961	50.0265	33.6437	0.57017	0.0456243	0.451436
494468	Armcx5	359.054	305.178	0.234504	0.0456508	0.451436
101966	D8Ertd738e	2043.32	2239.08	-0.132051	0.0456552	0.451436
19065	Npy4r	3.55163	0.498796	2.80384	0.0457152	1
68553	Col6a4	6028.16	5014.89	0.265512	0.0457779	0.452377
67515	Ttc33	666.463	759.626	-0.188737	0.045876	0.45266
320485	B230312C02Rik	9.68494	4.14773	1.2303	0.0458839	1
19276	Ptprn2	24.1096	14.81	0.700053	0.0458915	0.45266
100040885	Pramel33	8.11504	2.60287	1.64463	0.0458967	1
83671	Sytl2	412.067	340.936	0.273084	0.0459445	0.45266
102635429	Gm20655	10.9216	20.6052	-0.922306	0.0459658	0.45266
66844	Ormdl2	335.586	411.594	-0.295377	0.0459675	0.45266
105243058	Gm39090	115.59	38.3509	1.59185	0.045972	0.45266
69606	Mtfmt	380.337	449.76	-0.241853	0.0461097	0.453744
434540	Psg20	12.8096	5.94941	1.11144	0.0461348	1
15107	Hadh	7789.31	8935.77	-0.198126	0.0461629	0.453765
105246434	Gm41724	4.8205	1.00365	2.2444	0.0461868	1
243659	Styk1	49.6074	35.5483	0.477021	0.0461901	0.453765
76775	Slc10a7	660.262	755.763	-0.195456	0.0461947	0.453765
14724	Gp1bb	22.3448	38.8041	-0.803951	0.0463321	0.454841
105827	Amigo2	544.344	453.726	0.263861	0.0464587	0.454979
26437	Psg17	11.3255	5.07567	1.15028	0.0464681	1
16779	Lamb2	5322.9	4725.29	0.171797	0.0464682	0.454979
65020	Zfp110	719.567	829.886	-0.206033	0.0464874	0.454979
18971	Pold1	1069.47	917.238	0.222227	0.0464888	0.454979
246229	Bivm	605.239	690.282	-0.189764	0.0465083	0.454979
330406	B4galnt3	57.015	38.8921	0.553223	0.0465138	0.454979
68404	Nrn1	3429.71	4392.04	-0.356861	0.0465402	0.454979
140474	Muc4	7.67296	3.05935	1.32441	0.0465507	1
229731	Slc25a24	1544.34	1718.87	-0.154475	0.0466209	0.455232
77056	Tmco4	427.004	363.038	0.234204	0.0466481	0.455232
433323	Sgpp2	610.026	462.618	0.399174	0.0466492	0.455232
12861	Cox6a1	5596.4	6155.83	-0.137481	0.0466821	0.455283
434008	Tmem178b	195.267	155.347	0.328975	0.0468605	0.456247
110816	Pwp2	1200.23	1079.02	0.153796	0.0468918	0.456247
74901	Kbtbd11	325.091	393.108	-0.275634	0.0469008	0.456247
384619	Kash5	49.7494	33.8769	0.559997	0.0469145	0.456247
217082	Hlf	290.868	219.642	0.405412	0.0469646	0.456247
14120	Fbp2	25.4596	14.6831	0.80155	0.0469654	0.456247
170768	Pfkfb3	1202.62	1643.25	-0.450496	0.0470152	0.456247
57138	Slc12a5	63.0407	46.7793	0.431044	0.0471024	0.456247
83560	Tex14	264.305	361.308	-0.451475	0.0471341	0.456247
621156	Apoo-ps	41.8677	25.9623	0.691207	0.0471511	0.456247
269356	Slc4a11	186.126	148.689	0.322622	0.047169	0.456247
218772	Rarb	43.5896	29.5688	0.561968	0.0471835	0.456247
100504089	Gm20056	33.2867	21.4547	0.634206	0.0471919	0.456247
100177	Zmym6	161.314	129.863	0.313315	0.0472033	0.456247
11815	Apod	26.0951	11.8112	1.14043	0.0472195	0.456247
19231	Ptma	24293.2	27331.3	-0.170006	0.0472669	0.456247
67838	Dnajb11	3332.18	3962.7	-0.249963	0.0472768	0.456247
18491	Pappa	113.547	243.281	-1.09971	0.0472814	0.456247
115489453	Gm52511	2.44096	6.65683	-1.45879	0.0474162	1
76281	Tax1bp3	1518.81	1769.47	-0.220529	0.0474918	0.457044
54673	Sh3glb1	2092.24	2351.6	-0.16874	0.0474942	0.457044
67936	Wdr55	835.842	930.318	-0.154722	0.0475386	0.457044
57266	Cxcl14	3549.54	2861.63	0.310805	0.0475445	0.457044
224440	Setd4	228.39	191.652	0.255614	0.0475534	0.457044
72289	Malat1	464.169	1214.6	-1.38771	0.0475597	0.457044
70779	Prdm5	549.929	647.612	-0.236156	0.0475752	0.457044
novel.485	-	117.683	155.736	-0.405753	0.0475868	0.457044
66479	1700029F12Rik	2.86229	0.266045	3.20335	0.0476585	1
66457	2810002D19Rik	159.876	197.916	-0.307228	0.0476963	0.457197
101772	Ano1	1631.77	1412.86	0.207999	0.0477173	0.457197
53860	Septin9	6900.92	8001.27	-0.213498	0.0477314	0.457197
75691	Anks6	300.187	252.062	0.253264	0.047748	0.457197
59021	Rab2a	4871.32	5519.9	-0.180347	0.0478159	0.457197
69051	Pycr2	1035.52	1196.66	-0.208751	0.0478188	0.457197
105243712	Gm39529	37.7432	57.1814	-0.600661	0.0479255	0.457197
68196	Hsbp1	3665.04	4112.82	-0.166279	0.0479354	0.457197
78248	Armcx1	552.049	642.179	-0.217964	0.0479379	0.457197
100041879	Gm3561	2.67998	0.23881	3.10168	0.0479592	1
353156	Egfl7	1431.38	1674.85	-0.226722	0.0479677	0.457197
108909	Aida	872.05	984.421	-0.17505	0.0479938	0.457197
214932	Hdhd5	837.105	972.172	-0.215806	0.0479949	0.457197
234728	Cmtr2	387.245	449.267	-0.213975	0.0480112	0.457197
78906	Misp	13.1961	23.6465	-0.847704	0.0480387	0.457197
16324	Inhbb	16059.3	12142.5	0.403355	0.0480441	0.457197
320782	Tmem154	63.7665	86.6931	-0.443139	0.0480811	0.457197
66531	Cmc2	473.719	555.458	-0.229235	0.0480992	0.457197
11927	Atox1	1231.76	1376.06	-0.159739	0.0481274	0.457197
215456	Gpat2	25.1844	13.8518	0.867314	0.0481318	0.457197
13649	Egfr	1333.84	1119.16	0.253509	0.048171	0.457304
66591	Mad2l1bp	466.855	534.55	-0.195736	0.048224	0.457543
78390	Pla2g4d	7.92176	3.0896	1.36412	0.0482284	1
21672	Prdx2	12852.2	15210.8	-0.243099	0.04832	0.458149
17756	Map2	108.691	148.651	-0.452371	0.0483437	0.458149
77433	Redrum	1.9615	0	3.37098	0.0483853	1
238023	Hexdc	430.579	378.617	0.185345	0.0483871	0.458275
15165	Hcn1	63.7561	46.4437	0.461438	0.0484129	0.458275
14595	B4galt1	6447.41	5486.11	0.232941	0.0485862	0.459635
115487989	Gm51985	48.7388	71.2178	-0.550031	0.0486234	0.459635
242574	C130073F10Rik	5.78154	1.57806	1.89444	0.0486271	1
12903	Crabp1	4.20211	0.767862	2.44201	0.0486562	1
214669	L3mbtl2	902.097	792.012	0.187759	0.0486675	0.459635
217194	Klhl11	866.903	1139.64	-0.394587	0.0487662	0.459635
13206	Ddx4	21.6874	10.971	0.992514	0.0487838	0.459635
16194	Il6ra	196.559	148.529	0.402826	0.0488052	0.459635
19981	Rpl37a	11801.9	13309.8	-0.173459	0.0488125	0.459635
26570	Slc7a11	60.019	42.3082	0.507655	0.0488212	0.459635
117198	Ivns1abp	11760.3	14344.8	-0.286594	0.0488331	0.459635
244550	Podnl1	383.639	816.339	-1.08964	0.0488365	0.459635
77011	Ticrr	372.644	294.831	0.338153	0.0488656	0.459645
57028	Pdxp	162.571	204.854	-0.331827	0.0489185	0.459835
11522	Adh1	8456.81	6455.48	0.389536	0.0489419	0.459835
328066	Gm36723	19.394	31.6274	-0.700475	0.0489906	0.46003
234695	Carmil2	50.1632	35.3974	0.507318	0.0491222	0.460548
269855	Ssc5d	207.234	144.025	0.525285	0.0491464	0.460548
319885	Zcchc7	243.829	304.535	-0.320454	0.0491554	0.460548
53612	Vti1b	1096.32	1245.85	-0.184459	0.049158	0.460548
108168078	Gm46411	1.94103	0	3.35911	0.0492145	1
107358	Tm9sf3	5325.73	5929.73	-0.155026	0.0492214	0.460878
217303	Cd300a	379.267	461.745	-0.284701	0.0492861	0.461221
74562	Fer1l4	45.82	118.402	-1.37061	0.0493716	0.461758
244198	Olfml1	608.13	494.475	0.299025	0.0494143	0.461894
108168967	Gm12648	19.2349	34.8985	-0.862451	0.0494535	0.461997
118568047	LOC118568047	9.58203	23.1658	-1.28041	0.0495343	0.462323
66441	Magohb	263.498	312.491	-0.244694	0.0495774	0.462323
29816	Hip1r	1288.75	1133.26	0.185777	0.049579	0.462323
23873	Faim	524.043	611.781	-0.223708	0.049601	0.462323
16425	Itih2	690.774	521.241	0.40632	0.0496418	0.462441
77875	Cyp4f41-ps	5.36052	11.9715	-1.15993	0.049726	1
277414	Trp53i11	3273.92	3756.36	-0.198541	0.0497461	0.46295
66377	Ndufc1	954.399	1097.71	-0.201852	0.0497689	0.46295
80976	Syt13	162.876	210.88	-0.37208	0.0497811	0.46295
27362	Dnajb9	905.806	1041.4	-0.201387	0.0498148	0.463001
21975	Top3a	891.87	780.667	0.192222	0.0498739	0.463155
22754	Zfp92	24.5955	15.6807	0.651319	0.0498982	0.463155
20466	Sin3a	2754.24	2388.07	0.205826	0.0499441	0.463155
24030	Mrps12	896.264	1062.8	-0.245602	0.0499755	0.463155
232313	Gxylt2	552.865	717.164	-0.375671	0.0499914	0.463155
102631705	Gm29975	3.97379	10.0064	-1.35124	0.0499941	1
74844	4833447I15Rik	27.0582	16.9413	0.679497	0.0500006	0.463155
330502	Zfp82	145.878	176.482	-0.275308	0.0500306	0.463171
66541	Immp1l	878.93	1038.27	-0.240536	0.0500991	0.463544
625249	Gpx4	6819.6	8241.1	-0.273167	0.0501773	0.463899
66425	Pcp4l1	1912.72	1708.2	0.163452	0.050194	0.463899
19418	Rasgrf2	66.1523	48.2633	0.448813	0.0502776	0.464227
71981	Tdrd12	86.33	62.6325	0.467492	0.0502861	0.464227
102635938	Gm33147	10.9087	5.15134	1.08324	0.0502876	1
17342	Mitf	166.215	203.073	-0.289355	0.0503365	0.464369
59044	Rnf130	4236.63	4649.67	-0.134337	0.0503773	0.464369
16891	Lipg	7574.75	13725.6	-0.857615	0.0503863	0.464369
18537	Pcmt1	1586.67	1764.21	-0.153287	0.0504252	0.464466
115489512	Gm52550	1.91103	0	3.3419	0.0504574	1
80284	Smim12	683.317	784.844	-0.199815	0.050467	0.464591
novel.199	-	54.2065	37.3319	0.540178	0.0505083	0.464691
13196	Asap1	2124.77	2593.9	-0.288018	0.0505783	0.464691
22352	Vim	17496.7	20538.8	-0.231282	0.0505995	0.464691
22354	Vipr1	49.8904	32.3347	0.621166	0.0506037	0.464691
18938	Ppp1r14b	2781.32	3305.58	-0.249226	0.0506195	0.464691
18484	Pam	5938.59	7021.58	-0.241738	0.0507548	0.46562
107684	Coro2a	1005.47	452.542	1.15156	0.0507796	0.46562
77200	5430403G16Rik	8.76875	15.9589	-0.869209	0.0508096	0.46562
15417	Hoxb9	148.447	181.563	-0.293405	0.0508341	0.46562
105245054	Gm40562	2.40447	0.266045	2.94997	0.050894	1
16511	Kcnh2	1510.3	1210.76	0.319215	0.050906	0.466019
327766	Tmem26	175.978	320.954	-0.867677	0.0509406	0.466075
71492	Bbs7	180.621	146.865	0.299497	0.0510763	0.466356
13850	Ephx2	31914	38929.5	-0.286678	0.0510936	0.466356
68021	Bphl	1215.8	1348.92	-0.150038	0.0510948	0.466356
novel.307	-	32.8642	19.4989	0.750373	0.0511129	0.466356
67789	Dalrd3	1270.03	1134.41	0.163108	0.0511134	0.466356
13406	Dmp1	30.1835	55.2553	-0.876498	0.0511957	0.466697
245545	Pabpc1l2a	32.1197	47.7072	-0.567754	0.0512225	0.466697
15569	Elavl2	25.7487	15.9467	0.694333	0.0512458	0.466697
69234	Zfp688	335.49	383.154	-0.19249	0.0512826	0.466697
14862	Gstm1	17334.9	14932.9	0.215202	0.0513139	0.466697
12984	Csf2rb2	373.662	276.309	0.435568	0.0513213	0.466697
241113	Prkag3	2.79753	0.263007	3.17674	0.0513897	1
102632139	Gm30292	34.285	22.4193	0.615292	0.0514672	0.467509
269642	Nat8l	72.8695	52.2842	0.476182	0.0514675	0.467509
15481	Hspa8	60653.3	71594.8	-0.239271	0.0514989	0.467535
76311	1110019D14Rik	61.3913	81.0491	-0.398225	0.0515583	0.467815
67706	Tmem179b	532.687	620.815	-0.220703	0.0516106	0.468032
12227	Btg2	1452.54	1878.56	-0.370981	0.0516776	0.468152
217737	Ahsa1	4925.9	5591.88	-0.182861	0.051681	0.468152
17968	Ncam2	2.45135	0.263007	2.97024	0.05171	1
108797	Mex3b	535.623	615.851	-0.201776	0.0517383	0.468276
229706	Slc6a17	65.3875	45.6061	0.519178	0.0517518	0.468276
330256	Gm20559	165.474	216.889	-0.391376	0.0518155	0.468569
214931	Fbxl16	220.979	295.201	-0.418132	0.0518412	0.468569
108167981	Gm46335	32.86	19.263	0.774671	0.0518735	0.468586
272636	Esyt3	298.894	241.949	0.305047	0.0519002	0.468586
58248	1700123O20Rik	1155.11	1362.83	-0.238658	0.0519539	0.468813
53608	Map3k6	365.33	312.971	0.223843	0.051998	0.468953
100503021	Gm19510	9.61882	24.5712	-1.36203	0.0520443	0.469088
57262	Retnla	26.2227	10.1999	1.35777	0.0520701	0.469088
107526	Gimap4	475.285	594.517	-0.323078	0.0522511	0.469973
22092	Rsph1	82.8708	111.37	-0.429662	0.0522549	0.469973
213827	Arcn1	5292.19	5682.45	-0.102639	0.052281	0.469973
73720	Cst6	29.1996	43.7256	-0.587971	0.0523101	0.469973
68490	Zfp579	559.168	650.271	-0.218424	0.0523216	0.469973
18218	Dusp8	140.169	191.783	-0.452121	0.0523401	0.469973
12307	Calb1	77.0519	50.4941	0.607269	0.0524744	0.470921
102632605	Gm30635	0.749893	6.78083	-3.19515	0.0524999	1
53896	Slc7a10	18.8994	6.94705	1.44049	0.0525146	0.471024
66483	Rpl36al	3201.09	3562.79	-0.154574	0.0525591	0.471166
386463	Cdsn	119.646	253.055	-1.08102	0.0526141	0.47118
22781	Ikzf4	81.4338	61.6708	0.401204	0.0526181	0.47118
98752	Fcrla	10.4307	18.0569	-0.792777	0.0526539	0.471244
109674	Ampd2	1622.47	1444.7	0.167546	0.0527407	0.471405
226139	Cox15	1328.23	1499.54	-0.175005	0.0527938	0.471405
66548	Adamtsl5	33.3385	22.3799	0.576078	0.0528002	0.471405
26382	Fgd2	137.039	182.722	-0.416594	0.0528069	0.471405
75007	Mindy1	4579.35	5122.26	-0.161587	0.0528155	0.471405
100041034	LOC100041034	2.41096	0.266045	2.95272	0.0528179	1
326623	Tnfsf15	1.65544	5.72884	-1.76861	0.0528418	1
12757	Clta	5407.3	5823.03	-0.106968	0.052862	0.471563
57866	AA545190	26.311	15.7081	0.746298	0.0529471	0.472066
67417	Ears2	615.217	708.619	-0.203331	0.0530568	0.472787
232664	Ccdc136	180.321	145.915	0.305226	0.0531968	0.47353
320183	Msrb3	1433.77	1272.97	0.171431	0.0531979	0.47353
239559	A4galt	1016.09	789.04	0.365094	0.0533615	0.474605
66616	Snx9	3060.75	3809.03	-0.315653	0.0534333	0.474605
64658	Mrps25	938.071	1051.08	-0.163993	0.0534441	0.474605
68058	Chd1l	675.486	601.449	0.167166	0.0534671	0.474605
109785	Pgm3	572.088	653.705	-0.192094	0.053495	0.474605
72519	Pip4p2	1100.48	1223.21	-0.15233	0.053498	0.474605
12501	Cd3e	14.6022	24.4053	-0.745542	0.0535284	0.474605
107574	Trgc2	6.74608	12.9568	-0.946058	0.05355	0.474605
382074	Foxr1	39.3762	26.5185	0.574587	0.0535834	0.474645
118567634	Gm53474	10.7647	4.67369	1.21536	0.0536129	1
239845	Gpr156	16.3282	8.20762	0.988449	0.0536737	0.474941
73689	Bloc1s2	619.727	711.951	-0.200575	0.0536746	0.474941
14622	Gjb5	2.22186	9.07532	-2.03987	0.0536768	1
66197	Cks2	526.088	612.882	-0.220064	0.053764	0.475234
14710	Gngt2	171.75	215.247	-0.326178	0.0538181	0.475234
56808	Cacna2d2	110.824	84.7548	0.387105	0.0538327	0.475234
11931	Atp1b1	1326.21	1644.33	-0.310324	0.0538522	0.475234
novel.436	-	62.4956	142.402	-1.18918	0.0538798	0.475234
54214	Golga4	482.134	558.808	-0.211895	0.0538964	0.475234
14672	Gna11	4434.3	5098.41	-0.201399	0.0539104	0.475234
69534	Avpi1	1166.16	1606.64	-0.462441	0.0539699	0.475503
102634773	Gm32276	3.19476	0.504855	2.63579	0.0540967	1
107094	Rrp12	602.93	519.01	0.215799	0.0541209	0.476208
66694	Uqcrfs1	4142.22	4656.29	-0.168893	0.0541677	0.476208
51797	Ctps	2710.27	2384.61	0.184782	0.0541701	0.476208
70683	Utp20	986.359	850.163	0.214422	0.0542736	0.476208
15574	Hus1	414.97	477.009	-0.200549	0.0543299	0.476208
72393	Faim2	20.5043	11.2488	0.868724	0.0543478	0.476208
12916	Crem	320.002	383.118	-0.259928	0.054359	0.476208
217721	Flvcr2	223.732	181.811	0.301017	0.0543765	0.476208
[truncated: 24,868 more rows]
