# Supplementary material for: Ferulic Acid Alleviates Chemotherapy-Induced POI by Targeting the Grp78 and Perk-eIF2α-ATF4-CHOP Pathway to Attenuate Endoplasmic Reticulum Stress
Source: Biomedicines. 2026 Mar 19;14(3):714. doi: 10.3390/biomedicines14030714 (PMC13024552; doi:10.3390/biomedicines14030714)
Supplement: Supplementary file 1 [file biomedicines-14-00714-s001.zip › Supplementary Table S3.xlsx]

## Sheet: Sheet1
FA vs Model KEGG enrichment_top10
KEGGID	Description	GeneRatio	BgRatio	pvalue	padj	geneID	geneName	keggID	Count	group
mmu03030	DNA replication	10/358	34/7250	3.44e-06	0.00104578	68275/17216/327762/17215/16881/18973/17218/17219/17220/18971	Rpa1/Mcm2/Dna2/Mcm3/Lig1/Pole/Mcm5/Mcm6/Mcm7/Pold1	mmu:68275/mmu:17216/mmu:327762/mmu:17215/mmu:16881/mmu:18973/mmu:17218/mmu:17219/mmu:17220/mmu:18971	10	up
mmu05230	Central carbon metabolism in cancer	13/358	66/7250	1.58e-05	0.00239403	16832/228026/18641/15277/18707/20539/18595/18708/20514/14381/18709/14660/13649	Ldhb/Pdk1/Pfkl/Hk2/Pik3cd/Slc7a5/Pdgfra/Pik3r1/Slc1a5/G6pdx/Pik3r2/Gls/Egfr	mmu:16832/mmu:228026/mmu:18641/mmu:15277/mmu:18707/mmu:20539/mmu:18595/mmu:18708/mmu:20514/mmu:14381/mmu:18709/mmu:14660/mmu:13649	13	up
mmu04913	Ovarian steroidogenesis	10/358	52/7250	0.000187196	0.0189692	13075/12155/11513/232889/26897/432530/14309/15485/12161/13076	Cyp19a1/Bmp15/Adcy7/Pla2g4c/Acot1/Adcy1/Fshr/Hsd17b1/Bmp6/Cyp1a1	mmu:13075/mmu:12155/mmu:11513/mmu:232889/mmu:26897/mmu:432530/mmu:14309/mmu:15485/mmu:12161/mmu:13076	10	up
mmu05414	Dilated cardiomyopathy	13/358	89/7250	0.000386491	0.0293733	21954/11513/53313/17868/432530/16403/12292/54377/11606/12289/21808/20191/16772	Tnni3/Adcy7/Atp2a3/Mybpc3/Adcy1/Itga6/Cacna1s/Cacng4/Agt/Cacna1d/Tgfb2/Ryr2/Lama1	mmu:21954/mmu:11513/mmu:53313/mmu:17868/mmu:432530/mmu:16403/mmu:12292/mmu:54377/mmu:11606/mmu:12289/mmu:21808/mmu:20191/mmu:16772	13	up
mmu05223	Non-small cell lung cancer	11/358	71/7250	0.000646887	0.0393307	18707/13555/18708/107986/54354/13645/16574/18709/242705/218772/13649	Pik3cd/E2f1/Pik3r1/Ddb2/Rassf5/Egf/Kif5c/Pik3r2/E2f2/Rarb/Egfr	mmu:18707/mmu:13555/mmu:18708/mmu:107986/mmu:54354/mmu:13645/mmu:16574/mmu:18709/mmu:242705/mmu:218772/mmu:13649	11	up
mmu05218	Melanoma	10/358	66/7250	0.00134918	0.0683585	18707/13555/18595/54635/18708/107986/13645/18709/242705/13649	Pik3cd/E2f1/Pdgfra/Pdgfc/Pik3r1/Ddb2/Egf/Pik3r2/E2f2/Egfr	mmu:18707/mmu:13555/mmu:18595/mmu:54635/mmu:18708/mmu:107986/mmu:13645/mmu:18709/mmu:242705/mmu:13649	10	up
mmu05231	Choline metabolism in cancer	12/358	95/7250	0.00234528	0.0891523	232889/18707/18595/30805/54635/18708/13645/20517/18709/13139/331374/13649	Pla2g4c/Pik3cd/Pdgfra/Slc22a4/Pdgfc/Pik3r1/Egf/Slc22a1/Pik3r2/Dgka/Dgkk/Egfr	mmu:232889/mmu:18707/mmu:18595/mmu:30805/mmu:54635/mmu:18708/mmu:13645/mmu:20517/mmu:18709/mmu:13139/mmu:331374/mmu:13649	12	up
mmu00260	Glycine, serine and threonine metabolism	7/358	39/7250	0.00263873	0.0891523	12183/11655/218865/19193/67092/26912/12411	Bpgm/Alas1/Chdh/Pipox/Gatm/Gcat/Cbs	mmu:12183/mmu:11655/mmu:218865/mmu:19193/mmu:67092/mmu:26912/mmu:12411	7	up
mmu05410	Hypertrophic cardiomyopathy	11/358	84/7250	0.0026451	0.0891523	21954/53313/17868/16403/12292/54377/11606/12289/21808/20191/16772	Tnni3/Atp2a3/Mybpc3/Itga6/Cacna1s/Cacng4/Agt/Cacna1d/Tgfb2/Ryr2/Lama1	mmu:21954/mmu:53313/mmu:17868/mmu:16403/mmu:12292/mmu:54377/mmu:11606/mmu:12289/mmu:21808/mmu:20191/mmu:16772	11	up
mmu04110	Cell cycle	16/358	151/7250	0.00307153	0.0891523	381759/67177/17216/17215/13555/17218/320209/30939/17219/21808/67849/17220/23834/18392/242705/77011	Wee2/Cdt1/Mcm2/Mcm3/E2f1/Mcm5/Ddx11/Pttg1/Mcm6/Tgfb2/Cdca5/Mcm7/Cdc6/Orc1/E2f2/Ticrr	mmu:381759/mmu:67177/mmu:17216/mmu:17215/mmu:13555/mmu:17218/mmu:320209/mmu:30939/mmu:17219/mmu:21808/mmu:67849/mmu:17220/mmu:23834/mmu:18392/mmu:242705/mmu:77011	16	up
mmu04141	Protein processing in endoplasmic reticulum	16/317	163/7250	-0.00197151	0.24066	15505/56812/116891/74126/22027/14828/69276/67812/109815/15502/12330/66397/11911/22433/13198/67838	Hsph1/Dnajb2/Derl2/Syvn1/Hsp90b1/Hspa5/Sec62/Ubxn4/Selenos/Dnaja1/Canx/Sar1b/Atf4/Xbp1/Ddit3/Dnajb11	mmu:15505/mmu:56812/mmu:116891/mmu:74126/mmu:22027/mmu:14828/mmu:69276/mmu:67812/mmu:109815/mmu:15502/mmu:12330/mmu:66397/mmu:11911/mmu:22433/mmu:13198/mmu:67838	16	down
mmu04918	Thyroid hormone synthesis	9/317	66/7250	-0.00213833	0.24066	21819/14682/22027/14828/104110/67305/12330/18750/11911	Tg/Gnaq/Hsp90b1/Hspa5/Adcy4/Gpx7/Canx/Prkca/Atf4	mmu:21819/mmu:14682/mmu:22027/mmu:14828/mmu:104110/mmu:67305/mmu:12330/mmu:18750/mmu:11911	9	down
mmu00533	Glycosaminoglycan biosynthesis - keratan sulfate	4/317	14/7250	-0.00253327	0.24066	20442/57370/20441/54371	St3gal1/B4galt3/St3gal3/Chst2	mmu:20442/mmu:57370/mmu:20441/mmu:54371	4	down
mmu00601	Glycosphingolipid biosynthesis - lacto and neolacto series	5/317	27/7250	-0.0056499	0.402556	72297/57370/20441/231727/14594	B3gnt3/B4galt3/St3gal3/B3gnt4/Ggta1	mmu:72297/mmu:57370/mmu:20441/mmu:231727/mmu:14594	5	down
mmu04130	SNARE interactions in vesicular transport	5/317	32/7250	-0.0117947	0.672298	54399/12068/20333/20907/53612	Bet1l/Bet1/Sec22b/Stx1a/Vti1b	mmu:54399/mmu:12068/mmu:20333/mmu:20907/mmu:53612	5	down
mmu05100	Bacterial invasion of epithelial cells	8/317	74/7250	-0.0149693	0.711044	16412/56443/13043/242894/52398/140580/67771/53860	Itgb1/Arpc1a/Cttn/Actr3b/Septin11/Elmo1/Arpc5/Septin9	mmu:16412/mmu:56443/mmu:13043/mmu:242894/mmu:52398/mmu:140580/mmu:67771/mmu:53860	8	down
mmu04211	Longevity regulating pathway	8/317	89/7250	-0.0401588	0.998941	108099/18176/104110/16000/19744/11911/72674/75747	Prkag2/Nras/Adcy4/Igf1/Rheb/Atf4/Adipor1/Sesn3	mmu:108099/mmu:18176/mmu:104110/mmu:16000/mmu:19744/mmu:11911/mmu:72674/mmu:75747	8	down
mmu04140	Autophagy - animal	11/317	140/7250	-0.0423899	0.998941	18176/218460/67526/19338/52187/17274/16783/19744/19324/93739/54673	Nras/Wdr41/Atg12/Rab33b/Rragd/Rab8a/Lamp1/Rheb/Rab1a/Gabarapl2/Sh3glb1	mmu:18176/mmu:218460/mmu:67526/mmu:19338/mmu:52187/mmu:17274/mmu:16783/mmu:19744/mmu:19324/mmu:93739/mmu:54673	11	down
mmu04666	Fc gamma R-mediated phagocytosis	8/317	92/7250	-0.0473764	0.998941	56443/19012/20963/242894/53357/18750/14131/67771	Arpc1a/Plpp1/Syk/Actr3b/Pla2g6/Prkca/Fcgr3/Arpc5	mmu:56443/mmu:19012/mmu:20963/mmu:242894/mmu:53357/mmu:18750/mmu:14131/mmu:67771	8	down
mmu04151	PI3K-Akt signaling pathway	21/317	328/7250	-0.0501598	0.998941	16185/104709/18176/22027/14707/16412/81877/14254/20963/19116/226849/16000/16542/66066/19744/12833/18750/16186/11911/53978/20393	Il2rb/Pik3r6/Nras/Hsp90b1/Gng5/Itgb1/Tnxb/Flt1/Syk/Prlr/Ppp2r5a/Igf1/Kdr/Gng11/Rheb/Col6a1/Prkca/Il2rg/Atf4/Lpar2/Sgk1	mmu:16185/mmu:104709/mmu:18176/mmu:22027/mmu:14707/mmu:16412/mmu:81877/mmu:14254/mmu:20963/mmu:19116/mmu:226849/mmu:16000/mmu:16542/mmu:66066/mmu:19744/mmu:12833/mmu:18750/mmu:16186/mmu:11911/mmu:53978/mmu:20393	21	down
