# Supplementary material for: Ferulic Acid Alleviates Chemotherapy-Induced POI by Targeting the Grp78 and Perk-eIF2α-ATF4-CHOP Pathway to Attenuate Endoplasmic Reticulum Stress
Source: Biomedicines. 2026 Mar 19;14(3):714. doi: 10.3390/biomedicines14030714 (PMC13024552; doi:10.3390/biomedicines14030714)
Supplement: Supplementary file 1 [file biomedicines-14-00714-s001.zip › Supplementary Table S4.xlsx]

## Sheet: Sheet1
FA vs Model GO_DOWN
Category	GOID	Description	GeneRatio	BgRatio	pvalue	padj	geneID	geneName	Count
BP	GO:0006457	protein folding	9/223	28/5881	5.08e-07	0.000149372	15519/68559/22027/67199/58233/15502/12330/15528/67838	Hsp90aa1/Pdrg1/Hsp90b1/Pfdn1/Dnaja4/Dnaja1/Canx/Hspe1/Dnajb11	9
BP	GO:0008380	RNA splicing	5/223	24/5881	0.00176439	0.19073	27366/68479/237221/66978/66441	Txnl4a/Phf5a/Gemin8/Luc7l/Magohb	5
BP	GO:0000375	RNA splicing, via transesterification reactions	4/223	17/5881	0.00324371	0.19073	27366/68479/237221/66978	Txnl4a/Phf5a/Gemin8/Luc7l	4
BP	GO:0000377	RNA splicing, via transesterification reactions with bulged adenosine as nucleophile	4/223	17/5881	0.00324371	0.19073	27366/68479/237221/66978	Txnl4a/Phf5a/Gemin8/Luc7l	4
BP	GO:0000398	mRNA splicing, via spliceosome	4/223	17/5881	0.00324371	0.19073	27366/68479/237221/66978	Txnl4a/Phf5a/Gemin8/Luc7l	4
BP	GO:0090150	establishment of protein localization to membrane	3/223	13/5881	0.0116054	0.527863	71446/66384/20813	Get1/Srp19/Srp14	3
BP	GO:0016043	cellular component organization	21/223	329/5881	0.0126446	0.527863	244654/67526/22379/71409/71446/208846/14211/70099/240444/16765/17954/16538/16502/237221/67771/66537/66978/21969/74355/216821/66591	Mtss2/Atg12/Fmnl3/Fmnl2/Get1/Daam1/Smc2/Smc4/Kcng2/Stmn1/Nap1l2/Kcns1/Kcnc1/Gemin8/Arpc5/Pomp/Luc7l/Top1/Smchd1/Tmem11/Mad2l1bp	21
BP	GO:0072657	protein localization to membrane	3/223	14/5881	0.0143636	0.527863	71446/66384/20813	Get1/Srp19/Srp14	3
BP	GO:0006869	lipid transport	5/223	40/5881	0.0167185	0.546137	666348/75761/278679/381823/19679	Apol7e/Apol7a/Apol7b/Apold1/Pitpnm2	5
BP	GO:0010876	lipid localization	5/223	42/5881	0.0203385	0.547679	666348/75761/278679/381823/19679	Apol7e/Apol7a/Apol7b/Apold1/Pitpnm2	5
BP	GO:0033036	macromolecule localization	12/223	165/5881	0.0223067	0.547679	69276/71446/666348/109815/75761/66384/20813/278679/381823/13185/19679/53612	Sec62/Get1/Apol7e/Selenos/Apol7a/Srp19/Srp14/Apol7b/Apold1/Vps26c/Pitpnm2/Vti1b	12
BP	GO:0006996	organelle organization	14/223	204/5881	0.0223542	0.547679	67526/22379/71409/71446/208846/14211/70099/16765/17954/67771/21969/74355/216821/66591	Atg12/Fmnl3/Fmnl2/Get1/Daam1/Smc2/Smc4/Stmn1/Nap1l2/Arpc5/Top1/Smchd1/Tmem11/Mad2l1bp	14
BP	GO:0042157	lipoprotein metabolic process	4/223	31/5881	0.0283638	0.641458	666348/75761/278679/381823	Apol7e/Apol7a/Apol7b/Apold1	4
BP	GO:0071840	cellular component organization or biogenesis	21/223	362/5881	0.0328034	0.688871	244654/67526/22379/71409/71446/208846/14211/70099/240444/16765/17954/16538/16502/237221/67771/66537/66978/21969/74355/216821/66591	Mtss2/Atg12/Fmnl3/Fmnl2/Get1/Daam1/Smc2/Smc4/Kcng2/Stmn1/Nap1l2/Kcns1/Kcnc1/Gemin8/Arpc5/Pomp/Luc7l/Top1/Smchd1/Tmem11/Mad2l1bp	21
BP	GO:0006397	mRNA processing	4/223	36/5881	0.0459023	0.744859	27366/68479/237221/66978	Txnl4a/Phf5a/Gemin8/Luc7l	4
BP	GO:0030029	actin filament-based process	4/223	37/5881	0.0499952	0.744859	22379/71409/208846/67771	Fmnl3/Fmnl2/Daam1/Arpc5	4
BP	GO:0030036	actin cytoskeleton organization	4/223	37/5881	0.0499952	0.744859	22379/71409/208846/67771	Fmnl3/Fmnl2/Daam1/Arpc5	4
BP	GO:0006612	protein targeting to membrane	2/223	10/5881	0.0527033	0.744859	66384/20813	Srp19/Srp14	2
BP	GO:0007346	regulation of mitotic cell cycle	2/223	10/5881	0.0527033	0.744859	52696/66591	Zwint/Mad2l1bp	2
BP	GO:0070588	calcium ion transmembrane transport	2/223	10/5881	0.0527033	0.744859	12297/69029	Cacnb3/Smdt1	2
BP	GO:0033365	protein localization to organelle	3/223	23/5881	0.0544864	0.744859	71446/66384/20813	Get1/Srp19/Srp14	3
BP	GO:0006816	calcium ion transport	2/223	11/5881	0.0628415	0.744859	12297/69029	Cacnb3/Smdt1	2
BP	GO:0035556	intracellular signal transduction	13/223	215/5881	0.0639474	0.744859	319939/211949/50779/104110/240168/211673/19730/18750/79566/270672/19415/56692/218581	Tns3/Spsb4/Rgs6/Adcy4/Rasgrp3/Arfgef1/Ralgds/Prkca/Sh3bp5l/Map3k15/Rasal1/Lamtor3/Depdc1b	13
BP	GO:0006486	protein glycosylation	5/223	59/5881	0.071777	0.744859	72297/20442/69038/20441/231727	B3gnt3/St3gal1/Tmem258/St3gal3/B3gnt4	5
BP	GO:0009101	glycoprotein biosynthetic process	5/223	59/5881	0.071777	0.744859	72297/20442/69038/20441/231727	B3gnt3/St3gal1/Tmem258/St3gal3/B3gnt4	5
BP	GO:0043413	macromolecule glycosylation	5/223	59/5881	0.071777	0.744859	72297/20442/69038/20441/231727	B3gnt3/St3gal1/Tmem258/St3gal3/B3gnt4	5
BP	GO:0070085	glycosylation	5/223	59/5881	0.071777	0.744859	72297/20442/69038/20441/231727	B3gnt3/St3gal1/Tmem258/St3gal3/B3gnt4	5
BP	GO:0071702	organic substance transport	11/223	177/5881	0.0722894	0.744859	69276/666348/109815/75761/66384/20813/278679/381823/13185/19679/53612	Sec62/Apol7e/Selenos/Apol7a/Srp19/Srp14/Apol7b/Apold1/Vps26c/Pitpnm2/Vti1b	11
BP	GO:0070972	protein localization to endoplasmic reticulum	2/223	12/5881	0.0735736	0.744859	66384/20813	Srp19/Srp14	2
BP	GO:0009100	glycoprotein metabolic process	5/223	60/5881	0.076006	0.744859	72297/20442/69038/20441/231727	B3gnt3/St3gal1/Tmem258/St3gal3/B3gnt4	5
BP	GO:0007034	vacuolar transport	2/223	13/5881	0.0848405	0.804617	76959/105513	Chmp5/Chmp7	2
BP	GO:0006605	protein targeting	2/223	14/5881	0.0965867	0.855221	66384/20813	Srp19/Srp14	2
BP	GO:1903047	mitotic cell cycle process	2/223	15/5881	0.10876	0.855221	52696/66591	Zwint/Mad2l1bp	2
BP	GO:0016071	mRNA metabolic process	4/223	49/5881	0.113656	0.855221	27366/68479/237221/66978	Txnl4a/Phf5a/Gemin8/Luc7l	4
BP	GO:0033043	regulation of organelle organization	3/223	32/5881	0.119546	0.855221	16765/67771/66591	Stmn1/Arpc5/Mad2l1bp	3
BP	GO:0098660	inorganic ion transmembrane transport	4/223	50/5881	0.120081	0.855221	12297/69029/11732/20529	Cacnb3/Smdt1/Ank/Slc31a1	4
BP	GO:0006979	response to oxidative stress	2/223	16/5881	0.121311	0.855221	67305/75747	Gpx7/Sesn3	2
BP	GO:0010256	endomembrane system organization	2/223	16/5881	0.121311	0.855221	244654/71446	Mtss2/Get1	2
BP	GO:0007010	cytoskeleton organization	5/223	70/5881	0.125335	0.855221	22379/71409/208846/16765/67771	Fmnl3/Fmnl2/Daam1/Stmn1/Arpc5	5
BP	GO:0034220	ion transmembrane transport	4/223	54/5881	0.147265	0.855221	12297/69029/11732/20529	Cacnb3/Smdt1/Ank/Slc31a1	4
BP	GO:0070838	divalent metal ion transport	2/223	18/5881	0.147368	0.855221	12297/69029	Cacnb3/Smdt1	2
BP	GO:0072511	divalent inorganic cation transport	2/223	18/5881	0.147368	0.855221	12297/69029	Cacnb3/Smdt1	2
BP	GO:0072594	establishment of protein localization to organelle	2/223	18/5881	0.147368	0.855221	66384/20813	Srp19/Srp14	2
BP	GO:0022607	cellular component assembly	9/223	161/5881	0.156947	0.855221	67526/240444/17954/16538/16502/237221/67771/66537/66978	Atg12/Kcng2/Nap1l2/Kcns1/Kcnc1/Gemin8/Arpc5/Pomp/Luc7l	9
BP	GO:0006066	alcohol metabolic process	2/223	19/5881	0.16079	0.855221	13481/23827	Dpm2/Bpnt1	2
BP	GO:0051128	regulation of cellular component organization	3/223	37/5881	0.163877	0.855221	16765/67771/66591	Stmn1/Arpc5/Mad2l1bp	3
BP	GO:0045184	establishment of protein localization	7/223	119/5881	0.164766	0.855221	69276/71446/109815/66384/20813/13185/53612	Sec62/Get1/Selenos/Srp19/Srp14/Vps26c/Vti1b	7
BP	GO:0065003	protein-containing complex assembly	8/223	141/5881	0.165719	0.855221	240444/17954/16538/16502/237221/67771/66537/66978	Kcng2/Nap1l2/Kcns1/Kcnc1/Gemin8/Arpc5/Pomp/Luc7l	8
BP	GO:0034622	cellular protein-containing complex assembly	5/223	78/5881	0.173079	0.855221	17954/237221/67771/66537/66978	Nap1l2/Gemin8/Arpc5/Pomp/Luc7l	5
BP	GO:0015074	DNA integration	2/223	20/5881	0.174424	0.855221	105246572/novel.155	Gm41844/-	2
BP	GO:0008104	protein localization	7/223	123/5881	0.18501	0.855221	69276/71446/109815/66384/20813/13185/53612	Sec62/Get1/Selenos/Srp19/Srp14/Vps26c/Vti1b	7
BP	GO:0000278	mitotic cell cycle	2/223	21/5881	0.188234	0.855221	52696/66591	Zwint/Mad2l1bp	2
BP	GO:0055085	transmembrane transport	20/223	429/5881	0.195114	0.855221	109108/12297/64452/224674/20271/20502/20540/240444/170756/12728/69029/11732/22333/16538/16502/20529/76306/15168/14385/20499	Slc30a9/Cacnb3/Slc5a4a/Slc37a1/Scn5a/Slc16a2/Slc7a7/Kcng2/Slc8b1/Clcn5/Smdt1/Ank/Vdac1/Kcns1/Kcnc1/Slc31a1/Slc18b1/Hcn3/Slc37a4/Slc12a7	20
BP	GO:0043933	protein-containing complex subunit organization	8/223	148/5881	0.198745	0.855221	240444/17954/16538/16502/237221/67771/66537/66978	Kcng2/Nap1l2/Kcns1/Kcnc1/Gemin8/Arpc5/Pomp/Luc7l	8
BP	GO:1901615	organic hydroxy compound metabolic process	2/223	22/5881	0.202187	0.855221	13481/23827	Dpm2/Bpnt1	2
BP	GO:0048583	regulation of response to stimulus	5/223	84/5881	0.2128	0.855221	211673/215748/73284/56692/75747	Arfgef1/Cnksr3/Ddit4l/Lamtor3/Sesn3	5
BP	GO:0034613	cellular protein localization	6/223	106/5881	0.213402	0.855221	71446/109815/66384/20813/13185/53612	Get1/Selenos/Srp19/Srp14/Vps26c/Vti1b	6
BP	GO:0070727	cellular macromolecule localization	6/223	106/5881	0.213402	0.855221	71446/109815/66384/20813/13185/53612	Get1/Selenos/Srp19/Srp14/Vps26c/Vti1b	6
BP	GO:0006352	DNA-templated transcription, initiation	2/223	23/5881	0.216254	0.855221	237336/68153	Tbpl1/Gtf2e2	2
BP	GO:0090066	regulation of anatomical structure size	2/223	23/5881	0.216254	0.855221	13615/67771	Edn2/Arpc5	2
BP	GO:0048523	negative regulation of cellular process	4/223	65/5881	0.231972	0.855221	52696/73284/58202/23873	Zwint/Ddit4l/Nelfb/Faim	4
BP	GO:0061024	membrane organization	2/223	25/5881	0.244615	0.855221	244654/71446	Mtss2/Get1	2
BP	GO:0007018	microtubule-based movement	4/223	68/5881	0.256915	0.855221	229841/668303/16551/16554	Cenpe/Kif26a/Kif11/Kif13b	4
BP	GO:0051493	regulation of cytoskeleton organization	2/223	26/5881	0.258858	0.855221	16765/67771	Stmn1/Arpc5	2
BP	GO:0007017	microtubule-based process	5/223	92/5881	0.269646	0.855221	229841/16765/668303/16551/16554	Cenpe/Stmn1/Kif26a/Kif11/Kif13b	5
BP	GO:0015698	inorganic anion transport	2/223	27/5881	0.273111	0.855221	12728/11732	Clcn5/Ank	2
BP	GO:0015031	protein transport	6/223	117/5881	0.283321	0.855221	69276/109815/66384/20813/13185/53612	Sec62/Selenos/Srp19/Srp14/Vps26c/Vti1b	6
BP	GO:0015833	peptide transport	6/223	117/5881	0.283321	0.855221	69276/109815/66384/20813/13185/53612	Sec62/Selenos/Srp19/Srp14/Vps26c/Vti1b	6
BP	GO:0016192	vesicle-mediated transport	6/223	117/5881	0.283321	0.855221	98417/20333/100226/12793/20907/53612	Cnih4/Sec22b/Stx12/Cnih1/Stx1a/Vti1b	6
BP	GO:0098655	cation transmembrane transport	3/223	49/5881	0.283969	0.855221	12297/69029/20529	Cacnb3/Smdt1/Slc31a1	3
BP	GO:0098662	inorganic cation transmembrane transport	3/223	49/5881	0.283969	0.855221	12297/69029/20529	Cacnb3/Smdt1/Slc31a1	3
BP	GO:0051726	regulation of cell cycle	2/223	28/5881	0.287354	0.855221	52696/66591	Zwint/Mad2l1bp	2
BP	GO:0042886	amide transport	6/223	119/5881	0.296581	0.855221	69276/109815/66384/20813/13185/53612	Sec62/Selenos/Srp19/Srp14/Vps26c/Vti1b	6
BP	GO:0006915	apoptotic process	4/223	73/5881	0.299547	0.855221	66593/171543/67379/23873	Diablo/Bmf/Dedd2/Faim	4
BP	GO:0008219	cell death	4/223	73/5881	0.299547	0.855221	66593/171543/67379/23873	Diablo/Bmf/Dedd2/Faim	4
BP	GO:0009966	regulation of signal transduction	4/223	73/5881	0.299547	0.855221	211673/215748/73284/56692	Arfgef1/Cnksr3/Ddit4l/Lamtor3	4
BP	GO:0010646	regulation of cell communication	4/223	73/5881	0.299547	0.855221	211673/215748/73284/56692	Arfgef1/Cnksr3/Ddit4l/Lamtor3	4
BP	GO:0012501	programmed cell death	4/223	73/5881	0.299547	0.855221	66593/171543/67379/23873	Diablo/Bmf/Dedd2/Faim	4
BP	GO:0023051	regulation of signaling	4/223	74/5881	0.308185	0.855221	211673/215748/73284/56692	Arfgef1/Cnksr3/Ddit4l/Lamtor3	4
BP	GO:0044085	cellular component biogenesis	9/223	194/5881	0.315065	0.855221	67526/240444/17954/16538/16502/237221/67771/66537/66978	Atg12/Kcng2/Nap1l2/Kcns1/Kcnc1/Gemin8/Arpc5/Pomp/Luc7l	9
BP	GO:1901137	carbohydrate derivative biosynthetic process	6/223	122/5881	0.316691	0.855221	72297/20442/104110/69038/20441/231727	B3gnt3/St3gal1/Adcy4/Tmem258/St3gal3/B3gnt4	6
BP	GO:0000075	cell cycle checkpoint	1/223	10/5881	0.320817	0.855221	52696	Zwint	1
BP	GO:0006473	protein acetylation	1/223	10/5881	0.320817	0.855221	73242	Atat1	1
BP	GO:0006821	chloride transport	1/223	10/5881	0.320817	0.855221	12728	Clcn5	1
BP	GO:0019725	cellular homeostasis	1/223	10/5881	0.320817	0.855221	69029	Smdt1	1
BP	GO:0043085	positive regulation of catalytic activity	1/223	10/5881	0.320817	0.855221	66593	Diablo	1
BP	GO:0043543	protein acylation	1/223	10/5881	0.320817	0.855221	73242	Atat1	1
BP	GO:0044093	positive regulation of molecular function	1/223	10/5881	0.320817	0.855221	66593	Diablo	1
BP	GO:0048585	negative regulation of response to stimulus	1/223	10/5881	0.320817	0.855221	73284	Ddit4l	1
BP	GO:0051130	positive regulation of cellular component organization	1/223	10/5881	0.320817	0.855221	67771	Arpc5	1
BP	GO:0052652	cyclic purine nucleotide metabolic process	1/223	10/5881	0.320817	0.855221	104110	Adcy4	1
BP	GO:0140014	mitotic nuclear division	1/223	10/5881	0.320817	0.855221	66591	Mad2l1bp	1
BP	GO:0006886	intracellular protein transport	5/223	99/5881	0.32178	0.855221	109815/66384/20813/13185/53612	Selenos/Srp19/Srp14/Vps26c/Vti1b	5
BP	GO:0051276	chromosome organization	5/223	99/5881	0.32178	0.855221	14211/70099/17954/21969/74355	Smc2/Smc4/Nap1l2/Top1/Smchd1	5
BP	GO:0007267	cell-cell signaling	2/223	31/5881	0.329831	0.855221	22410/110312	Wnt10b/Pmch	2
BP	GO:0051336	regulation of hydrolase activity	2/223	31/5881	0.329831	0.855221	66593/19415	Diablo/Rasal1	2
BP	GO:0006820	anion transport	3/223	54/5881	0.336437	0.855221	12728/11732/19679	Clcn5/Ank/Pitpnm2	3
BP	GO:0051260	protein homooligomerization	3/223	54/5881	0.336437	0.855221	240444/16538/16502	Kcng2/Kcns1/Kcnc1	3
BP	GO:0030001	metal ion transport	4/223	78/5881	0.342944	0.855221	12297/20271/69029/20529	Cacnb3/Scn5a/Smdt1/Slc31a1	4
BP	GO:0048519	negative regulation of biological process	4/223	78/5881	0.342944	0.855221	52696/73284/58202/23873	Zwint/Ddit4l/Nelfb/Faim	4
BP	GO:0006367	transcription initiation from RNA polymerase II promoter	1/223	11/5881	0.346615	0.855221	68153	Gtf2e2	1
BP	GO:0006631	fatty acid metabolic process	1/223	11/5881	0.346615	0.855221	15107	Hadh	1
BP	GO:0007399	nervous system development	1/223	11/5881	0.346615	0.855221	68404	Nrn1	1
BP	GO:0044262	cellular carbohydrate metabolic process	1/223	11/5881	0.346615	0.855221	23827	Bpnt1	1
BP	GO:0045934	negative regulation of nucleobase-containing compound metabolic process	1/223	11/5881	0.346615	0.855221	58202	Nelfb	1
BP	GO:0006928	movement of cell or subcellular component	4/223	79/5881	0.351662	0.855221	229841/668303/16551/16554	Cenpe/Kif26a/Kif11/Kif13b	4
BP	GO:0006310	DNA recombination	1/223	12/5881	0.371437	0.855221	68240	Rpa3	1
BP	GO:0007009	plasma membrane organization	1/223	12/5881	0.371437	0.855221	244654	Mtss2	1
BP	GO:0043647	inositol phosphate metabolic process	1/223	12/5881	0.371437	0.855221	23827	Bpnt1	1
BP	GO:0044242	cellular lipid catabolic process	1/223	12/5881	0.371437	0.855221	14420	Galc	1
BP	GO:1902531	regulation of intracellular signal transduction	2/223	34/5881	0.371591	0.855221	211673/56692	Arfgef1/Lamtor3	2
BP	GO:0006418	tRNA aminoacylation for protein translation	2/223	35/5881	0.385288	0.855221	102436/71807	Lars2/Tars2	2
BP	GO:0007264	small GTPase mediated signal transduction	3/223	59/5881	0.388724	0.855221	240168/211673/19730	Rasgrp3/Arfgef1/Ralgds	3
BP	GO:0007005	mitochondrion organization	1/223	13/5881	0.39532	0.855221	216821	Tmem11	1
BP	GO:0007219	Notch signaling pathway	1/223	13/5881	0.39532	0.855221	54485	Dll4	1
BP	GO:0009890	negative regulation of biosynthetic process	1/223	13/5881	0.39532	0.855221	58202	Nelfb	1
BP	GO:0010558	negative regulation of macromolecule biosynthetic process	1/223	13/5881	0.39532	0.855221	58202	Nelfb	1
BP	GO:0031327	negative regulation of cellular biosynthetic process	1/223	13/5881	0.39532	0.855221	58202	Nelfb	1
BP	GO:2000113	negative regulation of cellular macromolecule biosynthetic process	1/223	13/5881	0.39532	0.855221	58202	Nelfb	1
BP	GO:0006260	DNA replication	2/223	36/5881	0.398856	0.855221	68240/78903	Rpa3/Wrnip1	2
BP	GO:0022402	cell cycle process	2/223	36/5881	0.398856	0.855221	52696/66591	Zwint/Mad2l1bp	2
BP	GO:0042221	response to chemical	2/223	36/5881	0.398856	0.855221	104771/75747	Jkamp/Sesn3	2
BP	GO:1901135	carbohydrate derivative metabolic process	7/223	160/5881	0.404704	0.855221	72297/20442/104110/14420/69038/20441/231727	B3gnt3/St3gal1/Adcy4/Galc/Tmem258/St3gal3/B3gnt4	7
BP	GO:0007156	homophilic cell adhesion via plasma membrane adhesion molecules	5/223	111/5881	0.413007	0.855221	12561/93888/18526/53601/93890	Cdh4/Pcdhb17/Pcdh10/Pcdh12/Pcdhb19	5
BP	GO:0098742	cell-cell adhesion via plasma-membrane adhesion molecules	5/223	111/5881	0.413007	0.855221	12561/93888/18526/53601/93890	Cdh4/Pcdhb17/Pcdh10/Pcdh12/Pcdhb19	5
BP	GO:0071705	nitrogen compound transport	6/223	137/5881	0.419158	0.855221	69276/109815/66384/20813/13185/53612	Sec62/Selenos/Srp19/Srp14/Vps26c/Vti1b	6
BP	GO:0010941	regulation of cell death	3/223	62/5881	0.419647	0.855221	66593/67379/23873	Diablo/Dedd2/Faim	3
BP	GO:0042981	regulation of apoptotic process	3/223	62/5881	0.419647	0.855221	66593/67379/23873	Diablo/Dedd2/Faim	3
BP	GO:0043067	regulation of programmed cell death	3/223	62/5881	0.419647	0.855221	66593/67379/23873	Diablo/Dedd2/Faim	3
BP	GO:0051259	protein complex oligomerization	3/223	62/5881	0.419647	0.855221	240444/16538/16502	Kcng2/Kcns1/Kcnc1	3
BP	GO:0098609	cell-cell adhesion	5/223	112/5881	0.420586	0.855221	12561/93888/18526/53601/93890	Cdh4/Pcdhb17/Pcdh10/Pcdh12/Pcdhb19	5
BP	GO:0006468	protein phosphorylation	20/223	499/5881	0.431537	0.855221	77976/545156/53416/674895/14254/211770/20963/21812/16542/19108/13839/238323/381979/18750/20112/20874/270672/20393/83560/118568047	Nuak1/Kalrn/Stk39/Nek10/Flt1/Trib1/Syk/Tgfbr1/Kdr/Prkx/Epha5/Rps6kl1/Brsk1/Prkca/Rps6ka2/Slk/Map3k15/Sgk1/Tex14/LOC118568047	20
BP	GO:0043038	amino acid activation	2/223	39/5881	0.438683	0.855221	102436/71807	Lars2/Tars2	2
BP	GO:0043039	tRNA aminoacylation	2/223	39/5881	0.438683	0.855221	102436/71807	Lars2/Tars2	2
BP	GO:0000280	nuclear division	1/223	15/5881	0.440409	0.855221	66591	Mad2l1bp	1
BP	GO:0007265	Ras protein signal transduction	1/223	15/5881	0.440409	0.855221	211673	Arfgef1	1
BP	GO:0019318	hexose metabolic process	1/223	15/5881	0.440409	0.855221	170768	Pfkfb3	1
BP	GO:0032011	ARF protein signal transduction	1/223	15/5881	0.440409	0.855221	211673	Arfgef1	1
BP	GO:0032012	regulation of ARF protein signal transduction	1/223	15/5881	0.440409	0.855221	211673	Arfgef1	1
BP	GO:0043087	regulation of GTPase activity	1/223	15/5881	0.440409	0.855221	19415	Rasal1	1
BP	GO:0046578	regulation of Ras protein signal transduction	1/223	15/5881	0.440409	0.855221	211673	Arfgef1	1
BP	GO:0019751	polyol metabolic process	1/223	16/5881	0.461683	0.855221	23827	Bpnt1	1
BP	GO:0070925	organelle assembly	1/223	16/5881	0.461683	0.855221	67526	Atg12	1
BP	GO:0022613	ribonucleoprotein complex biogenesis	2/223	41/5881	0.464427	0.855221	237221/66978	Gemin8/Luc7l	2
BP	GO:0050790	regulation of catalytic activity	2/223	41/5881	0.464427	0.855221	66593/19415	Diablo/Rasal1	2
BP	GO:0065009	regulation of molecular function	2/223	41/5881	0.464427	0.855221	66593/19415	Diablo/Rasal1	2
BP	GO:0065008	regulation of biological quality	3/223	67/5881	0.469948	0.855221	13615/69029/67771	Edn2/Smdt1/Arpc5	3
BP	GO:0051641	cellular localization	6/223	146/5881	0.480121	0.855221	71446/109815/66384/20813/13185/53612	Get1/Selenos/Srp19/Srp14/Vps26c/Vti1b	6
BP	GO:0006396	RNA processing	5/223	120/5881	0.480426	0.855221	27366/68479/237221/66978/66441	Txnl4a/Phf5a/Gemin8/Luc7l/Magohb	5
BP	GO:0005996	monosaccharide metabolic process	1/223	17/5881	0.482151	0.855221	170768	Pfkfb3	1
BP	GO:0071103	DNA conformation change	2/223	43/5881	0.489467	0.855221	17954/21969	Nap1l2/Top1	2
BP	GO:0006811	ion transport	13/223	333/5881	0.49869	0.855221	109108/12297/20271/240444/12728/69029/11732/16538/16502/20529/19679/15168/20499	Slc30a9/Cacnb3/Scn5a/Kcng2/Clcn5/Smdt1/Ank/Kcns1/Kcnc1/Slc31a1/Pitpnm2/Hcn3/Slc12a7	13
BP	GO:0006814	sodium ion transport	1/223	18/5881	0.501844	0.855221	20271	Scn5a	1
BP	GO:0042592	homeostatic process	1/223	18/5881	0.501844	0.855221	69029	Smdt1	1
BP	GO:0044282	small molecule catabolic process	1/223	18/5881	0.501844	0.855221	23827	Bpnt1	1
BP	GO:0045786	negative regulation of cell cycle	1/223	18/5881	0.501844	0.855221	52696	Zwint	1
BP	GO:0048285	organelle fission	1/223	18/5881	0.501844	0.855221	66591	Mad2l1bp	1
BP	GO:0051172	negative regulation of nitrogen compound metabolic process	1/223	18/5881	0.501844	0.855221	58202	Nelfb	1
BP	GO:0046907	intracellular transport	5/223	124/5881	0.509591	0.855221	109815/66384/20813/13185/53612	Selenos/Srp19/Srp14/Vps26c/Vti1b	5
BP	GO:0006664	glycolipid metabolic process	1/223	19/5881	0.520791	0.855221	14420	Galc	1
BP	GO:0008064	regulation of actin polymerization or depolymerization	1/223	19/5881	0.520791	0.855221	67771	Arpc5	1
BP	GO:0008154	actin polymerization or depolymerization	1/223	19/5881	0.520791	0.855221	67771	Arpc5	1
BP	GO:0009190	cyclic nucleotide biosynthetic process	1/223	19/5881	0.520791	0.855221	104110	Adcy4	1
BP	GO:0015711	organic anion transport	1/223	19/5881	0.520791	0.855221	19679	Pitpnm2	1
BP	GO:0016485	protein processing	1/223	19/5881	0.520791	0.855221	66624	Spcs2	1
BP	GO:0018205	peptidyl-lysine modification	1/223	19/5881	0.520791	0.855221	73242	Atat1	1
BP	GO:0030041	actin filament polymerization	1/223	19/5881	0.520791	0.855221	67771	Arpc5	1
BP	GO:0030832	regulation of actin filament length	1/223	19/5881	0.520791	0.855221	67771	Arpc5	1
BP	GO:0030833	regulation of actin filament polymerization	1/223	19/5881	0.520791	0.855221	67771	Arpc5	1
BP	GO:0031324	negative regulation of cellular metabolic process	1/223	19/5881	0.520791	0.855221	58202	Nelfb	1
BP	GO:0032271	regulation of protein polymerization	1/223	19/5881	0.520791	0.855221	67771	Arpc5	1
BP	GO:0032535	regulation of cellular component size	1/223	19/5881	0.520791	0.855221	67771	Arpc5	1
BP	GO:0032956	regulation of actin cytoskeleton organization	1/223	19/5881	0.520791	0.855221	67771	Arpc5	1
BP	GO:0032970	regulation of actin filament-based process	1/223	19/5881	0.520791	0.855221	67771	Arpc5	1
BP	GO:0043254	regulation of protein complex assembly	1/223	19/5881	0.520791	0.855221	67771	Arpc5	1
BP	GO:0110053	regulation of actin filament organization	1/223	19/5881	0.520791	0.855221	67771	Arpc5	1
BP	GO:1902903	regulation of supramolecular fiber organization	1/223	19/5881	0.520791	0.855221	67771	Arpc5	1
BP	GO:1903509	liposaccharide metabolic process	1/223	19/5881	0.520791	0.855221	14420	Galc	1
BP	GO:0051649	establishment of localization in cell	5/223	126/5881	0.523929	0.855221	109815/66384/20813/13185/53612	Selenos/Srp19/Srp14/Vps26c/Vti1b	5
BP	GO:0016311	dephosphorylation	4/223	100/5881	0.529343	0.855221	72102/240672/23827/19252	Dusp11/Dusp5/Bpnt1/Dusp1	4
BP	GO:0000413	protein peptidyl-prolyl isomerization	1/223	20/5881	0.539021	0.855221	67738	Ppid	1
BP	GO:0009187	cyclic nucleotide metabolic process	1/223	20/5881	0.539021	0.855221	104110	Adcy4	1
BP	GO:0018208	peptidyl-proline modification	1/223	20/5881	0.539021	0.855221	67738	Ppid	1
BP	GO:0044087	regulation of cellular component biogenesis	1/223	20/5881	0.539021	0.855221	67771	Arpc5	1
BP	GO:0051239	regulation of multicellular organismal process	1/223	20/5881	0.539021	0.855221	13615	Edn2	1
BP	GO:0007275	multicellular organism development	3/223	76/5881	0.555092	0.855221	54485/22410/68404	Dll4/Wnt10b/Nrn1	3
BP	GO:0016042	lipid catabolic process	1/223	21/5881	0.556561	0.855221	14420	Galc	1
BP	GO:0032446	protein modification by small protein conjugation	1/223	21/5881	0.556561	0.855221	67890	Ufm1	1
BP	GO:0051258	protein polymerization	1/223	21/5881	0.556561	0.855221	67771	Arpc5	1
BP	GO:0051604	protein maturation	1/223	21/5881	0.556561	0.855221	66624	Spcs2	1
BP	GO:0048522	positive regulation of cellular process	2/223	49/5881	0.560025	0.855221	66593/67771	Diablo/Arpc5	2
BP	GO:0006259	DNA metabolic process	5/223	133/5881	0.572607	0.855221	105246572/novel.155/21969/68240/78903	Gm41844/-/Top1/Rpa3/Wrnip1	5
BP	GO:0006643	membrane lipid metabolic process	1/223	22/5881	0.573435	0.855221	14420	Galc	1
BP	GO:0044255	cellular lipid metabolic process	3/223	79/5881	0.581623	0.855221	14420/13481/15107	Galc/Dpm2/Hadh	3
BP	GO:0018193	peptidyl-amino acid modification	2/223	51/5881	0.581956	0.855221	67738/73242	Ppid/Atat1	2
BP	GO:0007155	cell adhesion	6/223	163/5881	0.589007	0.855221	105298/12561/93888/18526/53601/93890	Epdr1/Cdh4/Pcdhb17/Pcdh10/Pcdh12/Pcdhb19	6
BP	GO:0022610	biological adhesion	6/223	163/5881	0.589007	0.855221	105298/12561/93888/18526/53601/93890	Epdr1/Cdh4/Pcdhb17/Pcdh10/Pcdh12/Pcdhb19	6
BP	GO:0000226	microtubule cytoskeleton organization	1/223	23/5881	0.589671	0.855221	16765	Stmn1	1
BP	GO:0007015	actin filament organization	1/223	23/5881	0.589671	0.855221	67771	Arpc5	1
BP	GO:0032501	multicellular organismal process	4/223	108/5881	0.590855	0.855221	54485/13615/22410/68404	Dll4/Edn2/Wnt10b/Nrn1	4
BP	GO:0006366	transcription by RNA polymerase II	2/223	52/5881	0.592617	0.855221	99730/68153	Taf13/Gtf2e2	2
BP	GO:0009893	positive regulation of metabolic process	1/223	24/5881	0.605291	0.855221	66593	Diablo	1
BP	GO:0010604	positive regulation of macromolecule metabolic process	1/223	24/5881	0.605291	0.855221	66593	Diablo	1
BP	GO:0031325	positive regulation of cellular metabolic process	1/223	24/5881	0.605291	0.855221	66593	Diablo	1
BP	GO:0032268	regulation of cellular protein metabolic process	1/223	24/5881	0.605291	0.855221	66593	Diablo	1
BP	GO:0051173	positive regulation of nitrogen compound metabolic process	1/223	24/5881	0.605291	0.855221	66593	Diablo	1
BP	GO:0048856	anatomical structure development	3/223	83/5881	0.615412	0.855221	54485/22410/68404	Dll4/Wnt10b/Nrn1	3
BP	GO:0006413	translational initiation	1/223	25/5881	0.620319	0.855221	20918	Eif1	1
BP	GO:0010033	response to organic substance	1/223	25/5881	0.620319	0.855221	104771	Jkamp	1
BP	GO:0010629	negative regulation of gene expression	1/223	25/5881	0.620319	0.855221	58202	Nelfb	1
BP	GO:0048731	system development	1/223	25/5881	0.620319	0.855221	68404	Nrn1	1
BP	GO:0051246	regulation of protein metabolic process	1/223	25/5881	0.620319	0.855221	66593	Diablo	1
BP	GO:0007049	cell cycle	2/223	55/5881	0.623383	0.855221	52696/66591	Zwint/Mad2l1bp	2
BP	GO:0032502	developmental process	3/223	85/5881	0.631606	0.855221	54485/22410/68404	Dll4/Wnt10b/Nrn1	3
BP	GO:0016055	Wnt signaling pathway	1/223	26/5881	0.634778	0.855221	22410	Wnt10b	1
BP	GO:0051056	regulation of small GTPase mediated signal transduction	1/223	26/5881	0.634778	0.855221	211673	Arfgef1	1
BP	GO:0198738	cell-cell signaling by wnt	1/223	26/5881	0.634778	0.855221	22410	Wnt10b	1
BP	GO:1905114	cell surface receptor signaling pathway involved in cell-cell signaling	1/223	26/5881	0.634778	0.855221	22410	Wnt10b	1
BP	GO:0048518	positive regulation of biological process	2/223	57/5881	0.642883	0.855221	66593/67771	Diablo/Arpc5	2
BP	GO:0006334	nucleosome assembly	1/223	27/5881	0.648688	0.855221	17954	Nap1l2	1
BP	GO:0031497	chromatin assembly	1/223	27/5881	0.648688	0.855221	17954	Nap1l2	1
BP	GO:0032787	monocarboxylic acid metabolic process	1/223	27/5881	0.648688	0.855221	15107	Hadh	1
BP	GO:0097435	supramolecular fiber organization	1/223	27/5881	0.648688	0.855221	67771	Arpc5	1
BP	GO:0034728	nucleosome organization	1/223	28/5881	0.662071	0.868968	17954	Nap1l2	1
BP	GO:0006812	cation transport	5/223	149/5881	0.673265	0.870325	109108/12297/20271/69029/20529	Slc30a9/Cacnb3/Scn5a/Smdt1/Slc31a1	5
BP	GO:0006950	response to stress	4/223	120/5881	0.673712	0.870325	67305/104771/75747/68240	Gpx7/Jkamp/Sesn3/Rpa3	4
BP	GO:0006323	DNA packaging	1/223	29/5881	0.674946	0.870325	17954	Nap1l2	1
BP	GO:0006333	chromatin assembly or disassembly	1/223	29/5881	0.674946	0.870325	17954	Nap1l2	1
BP	GO:0006520	cellular amino acid metabolic process	2/223	63/5881	0.696618	0.893823	102436/71807	Lars2/Tars2	2
BP	GO:0010605	negative regulation of macromolecule metabolic process	1/223	31/5881	0.699249	0.893823	58202	Nelfb	1
BP	GO:0009892	negative regulation of metabolic process	1/223	32/5881	0.710714	0.900646	58202	Nelfb	1
BP	GO:0065004	protein-DNA complex assembly	1/223	32/5881	0.710714	0.900646	17954	Nap1l2	1
BP	GO:0006399	tRNA metabolic process	2/223	66/5881	0.720892	0.900887	102436/71807	Lars2/Tars2	2
BP	GO:0071824	protein-DNA complex subunit organization	1/223	33/5881	0.721743	0.900887	17954	Nap1l2	1
BP	GO:0006511	ubiquitin-dependent protein catabolic process	1/223	34/5881	0.732354	0.900887	67923	Eloc	1
BP	GO:0019941	modification-dependent protein catabolic process	1/223	34/5881	0.732354	0.900887	67923	Eloc	1
BP	GO:0032259	methylation	1/223	34/5881	0.732354	0.900887	234728	Cmtr2	1
BP	GO:0043632	modification-dependent macromolecule catabolic process	1/223	34/5881	0.732354	0.900887	67923	Eloc	1
BP	GO:0046434	organophosphate catabolic process	1/223	34/5881	0.732354	0.900887	23827	Bpnt1	1
BP	GO:0016032	viral process	1/223	36/5881	0.752382	0.905562	novel.155	-	1
BP	GO:0044403	symbiont process	1/223	36/5881	0.752382	0.905562	novel.155	-	1
BP	GO:0044419	interspecies interaction between organisms	1/223	36/5881	0.752382	0.905562	novel.155	-	1
BP	GO:0006082	organic acid metabolic process	3/223	103/5881	0.755937	0.905562	102436/71807/15107	Lars2/Tars2/Hadh	3
BP	GO:0019752	carboxylic acid metabolic process	3/223	103/5881	0.755937	0.905562	102436/71807/15107	Lars2/Tars2/Hadh	3
BP	GO:0043436	oxoacid metabolic process	3/223	103/5881	0.755937	0.905562	102436/71807/15107	Lars2/Tars2/Hadh	3
BP	GO:1901565	organonitrogen compound catabolic process	2/223	71/5881	0.757715	0.905562	14420/67923	Galc/Eloc	2
BP	GO:0007166	cell surface receptor signaling pathway	2/223	73/5881	0.771233	0.917986	54485/22410	Dll4/Wnt10b	2
BP	GO:0044281	small molecule metabolic process	7/223	230/5881	0.777253	0.921421	102436/104110/71807/13481/23827/15107/170768	Lars2/Adcy4/Tars2/Dpm2/Bpnt1/Hadh/Pfkfb3	7
BP	GO:0009152	purine ribonucleotide biosynthetic process	1/223	41/5881	0.796162	0.931329	104110	Adcy4	1
BP	GO:0009260	ribonucleotide biosynthetic process	1/223	41/5881	0.796162	0.931329	104110	Adcy4	1
BP	GO:0046390	ribose phosphate biosynthetic process	1/223	41/5881	0.796162	0.931329	104110	Adcy4	1
BP	GO:0009056	catabolic process	4/223	143/5881	0.798282	0.931329	67526/14420/67923/23827	Atg12/Galc/Eloc/Bpnt1	4
BP	GO:0006164	purine nucleotide biosynthetic process	1/223	44/5881	0.818636	0.950558	104110	Adcy4	1
BP	GO:1901566	organonitrogen compound biosynthetic process	14/223	451/5881	0.821231	0.950558	102436/72297/20442/104110/20918/69038/71807/20441/102637025/94065/22186/231727/19981/24030	Lars2/B3gnt3/St3gal1/Adcy4/Eif1/Tmem258/Tars2/St3gal3/Gm33937/Mrpl34/Uba52/B3gnt4/Rpl37a/Mrps12	14
BP	GO:0072522	purine-containing compound biosynthetic process	1/223	45/5881	0.825565	0.951828	104110	Adcy4	1
BP	GO:0044248	cellular catabolic process	3/223	119/5881	0.836014	0.953607	67526/14420/67923	Atg12/Galc/Eloc	3
BP	GO:0034660	ncRNA metabolic process	2/223	85/5881	0.839299	0.953607	102436/71807	Lars2/Tars2	2
BP	GO:0043603	cellular amide metabolic process	10/223	343/5881	0.847487	0.953607	102436/14420/20918/66624/71807/102637025/94065/22186/19981/24030	Lars2/Galc/Eif1/Spcs2/Tars2/Gm33937/Mrpl34/Uba52/Rpl37a/Mrps12	10
BP	GO:0044257	cellular protein catabolic process	1/223	49/5881	0.850743	0.953607	67923	Eloc	1
BP	GO:0051603	proteolysis involved in cellular protein catabolic process	1/223	49/5881	0.850743	0.953607	67923	Eloc	1
BP	GO:0006629	lipid metabolic process	4/223	157/5881	0.853335	0.953607	14420/53357/13481/15107	Galc/Pla2g6/Dpm2/Hadh	4
BP	GO:0007186	G protein-coupled receptor signaling pathway	13/223	438/5881	0.85895	0.953607	15551/14682/50779/107515/11539/11553/259097/11548/22355/83771/15465/53978/212541	Htr1b/Gnaq/Rgs6/Lgr4/Adora1/Adra2c/Or51e1/Adra1b/Vipr2/Tas1r3/Hrh1/Lpar2/Rho	13
BP	GO:0051704	multi-organism process	1/223	52/5881	0.867221	0.953607	novel.155	-	1
BP	GO:0009150	purine ribonucleotide metabolic process	1/223	53/5881	0.872301	0.953607	104110	Adcy4	1
BP	GO:0009259	ribonucleotide metabolic process	1/223	53/5881	0.872301	0.953607	104110	Adcy4	1
BP	GO:0030163	protein catabolic process	1/223	53/5881	0.872301	0.953607	67923	Eloc	1
BP	GO:0019693	ribose phosphate metabolic process	1/223	55/5881	0.881887	0.953607	104110	Adcy4	1
BP	GO:0006163	purine nucleotide metabolic process	1/223	56/5881	0.886408	0.953607	104110	Adcy4	1
BP	GO:1901575	organic substance catabolic process	3/223	133/5881	0.886502	0.953607	14420/67923/23827	Galc/Eloc/Bpnt1	3
BP	GO:0006412	translation	8/223	299/5881	0.888314	0.953607	102436/20918/71807/102637025/94065/22186/19981/24030	Lars2/Eif1/Tars2/Gm33937/Mrpl34/Uba52/Rpl37a/Mrps12	8
BP	GO:0006508	proteolysis	12/223	423/5881	0.888647	0.953607	66593/11504/18675/66473/23794/12338/232680/66624/67923/17388/13929/234847	Diablo/Adamts1/Phex/Ctrb1/Adamts5/Capn6/Cpa2/Spcs2/Eloc/Mmp15/Amz2/Spg7	12
BP	GO:0006325	chromatin organization	1/223	57/5881	0.890757	0.953607	17954	Nap1l2	1
BP	GO:0072521	purine-containing compound metabolic process	1/223	57/5881	0.890757	0.953607	104110	Adcy4	1
BP	GO:0005975	carbohydrate metabolic process	3/223	135/5881	0.89246	0.953607	23827/14594/170768	Bpnt1/Ggta1/Pfkfb3	3
BP	GO:0043043	peptide biosynthetic process	8/223	301/5881	0.892471	0.953607	102436/20918/71807/102637025/94065/22186/19981/24030	Lars2/Eif1/Tars2/Gm33937/Mrpl34/Uba52/Rpl37a/Mrps12	8
BP	GO:0006518	peptide metabolic process	9/223	334/5881	0.895402	0.953607	102436/20918/66624/71807/102637025/94065/22186/19981/24030	Lars2/Eif1/Spcs2/Tars2/Gm33937/Mrpl34/Uba52/Rpl37a/Mrps12	9
BP	GO:0043604	amide biosynthetic process	8/223	304/5881	0.898466	0.953607	102436/20918/71807/102637025/94065/22186/19981/24030	Lars2/Eif1/Tars2/Gm33937/Mrpl34/Uba52/Rpl37a/Mrps12	8
BP	GO:0006281	DNA repair	1/223	62/5881	0.910136	0.962518	68240	Rpa3	1
BP	GO:0044265	cellular macromolecule catabolic process	1/223	64/5881	0.916892	0.966187	67923	Eloc	1
BP	GO:0009165	nucleotide biosynthetic process	1/223	68/5881	0.928925	0.970199	104110	Adcy4	1
BP	GO:1901293	nucleoside phosphate biosynthetic process	1/223	68/5881	0.928925	0.970199	104110	Adcy4	1
BP	GO:0009057	macromolecule catabolic process	1/223	71/5881	0.936796	0.970199	67923	Eloc	1
BP	GO:0006974	cellular response to DNA damage stimulus	1/223	72/5881	0.939222	0.970199	68240	Rpa3	1
BP	GO:0015672	monovalent inorganic cation transport	1/223	73/5881	0.941555	0.970199	20271	Scn5a	1
BP	GO:0055114	oxidation-reduction process	11/223	430/5881	0.942913	0.970199	94352/19682/109232/67305/11363/15926/58875/11757/15107/69051/21672	Loxl2/Rdh5/Sccpdh/Gpx7/Acadl/Idh1/Hibadh/Prdx3/Hadh/Pycr2/Prdx2	11
BP	GO:0033554	cellular response to stress	1/223	74/5881	0.943799	0.970199	68240	Rpa3	1
BP	GO:0070647	protein modification by small protein conjugation or removal	1/223	76/5881	0.948033	0.971156	67890	Ufm1	1
BP	GO:0009117	nucleotide metabolic process	1/223	88/5881	0.967538	0.983228	104110	Adcy4	1
BP	GO:0006955	immune response	1/223	89/5881	0.968787	0.983228	20315	Cxcl12	1
BP	GO:0006753	nucleoside phosphate metabolic process	1/223	90/5881	0.969989	0.983228	104110	Adcy4	1
BP	GO:0002376	immune system process	1/223	96/5881	0.976291	0.983228	20315	Cxcl12	1
BP	GO:0055086	nucleobase-containing small molecule metabolic process	1/223	102/5881	0.981275	0.983228	104110	Adcy4	1
BP	GO:0090407	organophosphate biosynthetic process	1/223	103/5881	0.981997	0.983228	104110	Adcy4	1
BP	GO:0019637	organophosphate metabolic process	2/223	155/5881	0.983228	0.983228	104110/23827	Adcy4/Bpnt1	2
CC	GO:0030176	integral component of endoplasmic reticulum membrane	3/129	11/3159	0.00862819	0.202908	69276/109815/13481	Sec62/Selenos/Dpm2	3
CC	GO:0031227	intrinsic component of endoplasmic reticulum membrane	3/129	11/3159	0.00862819	0.202908	69276/109815/13481	Sec62/Selenos/Dpm2	3
CC	GO:0005789	endoplasmic reticulum membrane	5/129	36/3159	0.0143113	0.202908	69276/69038/109815/66624/13481	Sec62/Tmem258/Selenos/Spcs2/Dpm2	5
CC	GO:0098827	endoplasmic reticulum subcompartment	5/129	36/3159	0.0143113	0.202908	69276/69038/109815/66624/13481	Sec62/Tmem258/Selenos/Spcs2/Dpm2	5
CC	GO:0042175	nuclear outer membrane-endoplasmic reticulum membrane network	5/129	37/3159	0.0160191	0.202908	69276/69038/109815/66624/13481	Sec62/Tmem258/Selenos/Spcs2/Dpm2	5
CC	GO:0044432	endoplasmic reticulum part	5/129	37/3159	0.0160191	0.202908	69276/69038/109815/66624/13481	Sec62/Tmem258/Selenos/Spcs2/Dpm2	5
CC	GO:0005783	endoplasmic reticulum	6/129	53/3159	0.0196101	0.21291	69276/69038/109815/66624/12330/13481	Sec62/Tmem258/Selenos/Spcs2/Canx/Dpm2	6
CC	GO:0034702	ion channel complex	3/129	18/3159	0.0346465	0.29257	12297/20271/69029	Cacnb3/Scn5a/Smdt1	3
CC	GO:0034703	cation channel complex	3/129	18/3159	0.0346465	0.29257	12297/20271/69029	Cacnb3/Scn5a/Smdt1	3
CC	GO:1902495	transmembrane transporter complex	3/129	22/3159	0.0581286	0.401616	12297/20271/69029	Cacnb3/Scn5a/Smdt1	3
CC	GO:1990351	transporter complex	3/129	22/3159	0.0581286	0.401616	12297/20271/69029	Cacnb3/Scn5a/Smdt1	3
CC	GO:0031984	organelle subcompartment	5/129	54/3159	0.0672969	0.426213	69276/69038/109815/66624/13481	Sec62/Tmem258/Selenos/Spcs2/Dpm2	5
CC	GO:0044455	mitochondrial membrane part	3/129	25/3159	0.0795367	0.453367	69029/216821/12861	Smdt1/Tmem11/Cox6a1	3
CC	GO:0005743	mitochondrial inner membrane	3/129	26/3159	0.0873362	0.453367	69029/216821/12861	Smdt1/Tmem11/Cox6a1	3
CC	GO:0031966	mitochondrial membrane	4/129	42/3159	0.0900334	0.453367	69029/22333/216821/12861	Smdt1/Vdac1/Tmem11/Cox6a1	4
CC	GO:0019866	organelle inner membrane	3/129	27/3159	0.0954458	0.453367	69029/216821/12861	Smdt1/Tmem11/Cox6a1	3
CC	GO:0005694	chromosome	5/129	65/3159	0.124138	0.547496	52696/14211/70099/21969/74355	Zwint/Smc2/Smc4/Top1/Smchd1	5
CC	GO:0005740	mitochondrial envelope	4/129	48/3159	0.130389	0.547496	69029/22333/216821/12861	Smdt1/Vdac1/Tmem11/Cox6a1	4
CC	GO:0098800	inner mitochondrial membrane protein complex	2/129	16/3159	0.136874	0.547496	69029/12861	Smdt1/Cox6a1	2
CC	GO:0005576	extracellular region	15/129	276/3159	0.151861	0.577072	105298/666348/245195/22403/16000/18159/16009/13615/20208/75761/22410/20315/278679/17388/381823	Epdr1/Apol7e/Retnlg/Ccn5/Igf1/Nppc/Igfbp3/Edn2/Saa1/Apol7a/Wnt10b/Cxcl12/Apol7b/Mmp15/Apold1	15
CC	GO:0098796	membrane protein complex	8/129	134/3159	0.178879	0.641049	104709/12297/24051/20271/69038/66624/69029/12861	Pik3r6/Cacnb3/Sgcb/Scn5a/Tmem258/Spcs2/Smdt1/Cox6a1	8
CC	GO:0044429	mitochondrial part	4/129	56/3159	0.193508	0.641049	69029/22333/216821/12861	Smdt1/Vdac1/Tmem11/Cox6a1	4
CC	GO:0005739	mitochondrion	5/129	76/3159	0.197098	0.641049	66593/69029/22333/216821/12861	Diablo/Smdt1/Vdac1/Tmem11/Cox6a1	5
CC	GO:0098797	plasma membrane protein complex	3/129	39/3159	0.211735	0.641049	12297/24051/20271	Cacnb3/Sgcb/Scn5a	3
CC	GO:0031967	organelle envelope	4/129	59/3159	0.219306	0.641049	69029/22333/216821/12861	Smdt1/Vdac1/Tmem11/Cox6a1	4
CC	GO:0031975	envelope	4/129	59/3159	0.219306	0.641049	69029/22333/216821/12861	Smdt1/Vdac1/Tmem11/Cox6a1	4
CC	GO:0005886	plasma membrane	4/129	63/3159	0.255023	0.717844	12297/24051/20271/104110	Cacnb3/Sgcb/Scn5a/Adcy4	4
CC	GO:0098798	mitochondrial protein complex	2/129	27/3159	0.30275	0.800984	69029/12861	Smdt1/Cox6a1	2
CC	GO:0012505	endomembrane system	6/129	116/3159	0.335959	0.800984	69276/69038/109815/66624/12330/13481	Sec62/Tmem258/Selenos/Spcs2/Canx/Dpm2	6
CC	GO:0071944	cell periphery	4/129	73/3159	0.34822	0.800984	12297/24051/20271/104110	Cacnb3/Sgcb/Scn5a/Adcy4	4
CC	GO:0008287	protein serine/threonine phosphatase complex	1/129	11/3159	0.368315	0.800984	226849	Ppp2r5a	1
CC	GO:0031300	intrinsic component of organelle membrane	1/129	11/3159	0.368315	0.800984	216821	Tmem11	1
CC	GO:0031301	integral component of organelle membrane	1/129	11/3159	0.368315	0.800984	216821	Tmem11	1
CC	GO:1903293	phosphatase complex	1/129	11/3159	0.368315	0.800984	226849	Ppp2r5a	1
CC	GO:0044459	plasma membrane part	3/129	53/3159	0.368874	0.800984	12297/24051/20271	Cacnb3/Sgcb/Scn5a	3
CC	GO:0000775	chromosome, centromeric region	1/129	13/3159	0.419033	0.884626	52696	Zwint	1
CC	GO:0005741	mitochondrial outer membrane	1/129	15/3159	0.465708	0.886424	22333	Vdac1	1
CC	GO:0031968	organelle outer membrane	1/129	15/3159	0.465708	0.886424	22333	Vdac1	1
CC	GO:0019867	outer membrane	1/129	16/3159	0.48763	0.886424	22333	Vdac1	1
CC	GO:0044446	intracellular organelle part	17/129	405/3159	0.491811	0.886424	27366/52696/69276/234582/73242/69038/109815/66624/69029/13481/22333/108098/67771/66978/216821/12861/66441	Txnl4a/Zwint/Sec62/Ccdc102a/Atat1/Tmem258/Selenos/Spcs2/Smdt1/Dpm2/Vdac1/Med21/Arpc5/Luc7l/Tmem11/Cox6a1/Magohb	17
CC	GO:0098687	chromosomal region	1/129	17/3159	0.50866	0.886424	52696	Zwint	1
CC	GO:0044422	organelle part	17/129	412/3159	0.522413	0.886424	27366/52696/69276/234582/73242/69038/109815/66624/69029/13481/22333/108098/67771/66978/216821/12861/66441	Txnl4a/Zwint/Sec62/Ccdc102a/Atat1/Tmem258/Selenos/Spcs2/Smdt1/Dpm2/Vdac1/Med21/Arpc5/Luc7l/Tmem11/Cox6a1/Magohb	17
CC	GO:0031090	organelle membrane	4/129	92/3159	0.523149	0.886424	69029/22333/216821/12861	Smdt1/Vdac1/Tmem11/Cox6a1	4
CC	GO:1990234	transferase complex	2/129	44/3159	0.542769	0.886424	104709/69038	Pik3r6/Tmem258	2
CC	GO:0099080	supramolecular complex	1/129	19/3159	0.548183	0.886424	73242	Atat1	1
CC	GO:0099081	supramolecular polymer	1/129	19/3159	0.548183	0.886424	73242	Atat1	1
CC	GO:0099512	supramolecular fiber	1/129	19/3159	0.548183	0.886424	73242	Atat1	1
CC	GO:0005887	integral component of plasma membrane	1/129	21/3159	0.58455	0.925538	20271	Scn5a	1
CC	GO:0061695	transferase complex, transferring phosphorus-containing groups	1/129	23/3159	0.618011	0.958547	104709	Pik3r6	1
CC	GO:0016592	mediator complex	1/129	25/3159	0.648796	0.962076	108098	Med21	1
CC	GO:0031226	intrinsic component of plasma membrane	1/129	27/3159	0.677117	0.962076	20271	Scn5a	1
CC	GO:0044444	cytoplasmic part	18/129	476/3159	0.679333	0.962076	66593/69276/69038/109815/66624/69029/66384/12330/13481/102637025/94065/20813/22333/22186/216821/12861/19981/24030	Diablo/Sec62/Tmem258/Selenos/Spcs2/Smdt1/Srp19/Canx/Dpm2/Gm33937/Mrpl34/Srp14/Vdac1/Uba52/Tmem11/Cox6a1/Rpl37a/Mrps12	18
CC	GO:0031012	extracellular matrix	1/129	28/3159	0.690416	0.962076	17388	Mmp15	1
CC	GO:0015629	actin cytoskeleton	2/129	59/3159	0.702762	0.962076	234582/67771	Ccdc102a/Arpc5	2
CC	GO:1902494	catalytic complex	4/129	119/3159	0.72568	0.962076	104709/226849/69038/66624	Pik3r6/Ppp2r5a/Tmem258/Spcs2	4
CC	GO:0044428	nuclear part	4/129	121/3159	0.737816	0.962076	27366/108098/66978/66441	Txnl4a/Med21/Luc7l/Magohb	4
CC	GO:1990904	ribonucleoprotein complex	9/129	258/3159	0.740255	0.962076	27366/66384/102637025/94065/20813/22186/66978/19981/24030	Txnl4a/Srp19/Gm33937/Mrpl34/Srp14/Uba52/Luc7l/Rpl37a/Mrps12	9
CC	GO:0044430	cytoskeletal part	3/129	94/3159	0.747689	0.962076	234582/73242/67771	Ccdc102a/Atat1/Arpc5	3
CC	GO:0015630	microtubule cytoskeleton	1/129	34/3159	0.759533	0.962076	73242	Atat1	1
CC	GO:1905368	peptidase complex	1/129	34/3159	0.759533	0.962076	66624	Spcs2	1
CC	GO:0016459	myosin complex	1/129	41/3159	0.821034	0.980479	234582	Ccdc102a	1
CC	GO:0005856	cytoskeleton	3/129	111/3159	0.840764	0.980479	234582/73242/67771	Ccdc102a/Atat1/Arpc5	3
CC	GO:0098805	whole membrane	1/129	47/3159	0.861139	0.980479	22333	Vdac1	1
CC	GO:0043228	non-membrane-bounded organelle	13/129	415/3159	0.884682	0.980479	52696/234582/73242/14211/70099/102637025/94065/67771/22186/21969/74355/19981/24030	Zwint/Ccdc102a/Atat1/Smc2/Smc4/Gm33937/Mrpl34/Arpc5/Uba52/Top1/Smchd1/Rpl37a/Mrps12	13
CC	GO:0043232	intracellular non-membrane-bounded organelle	13/129	415/3159	0.884682	0.980479	52696/234582/73242/14211/70099/102637025/94065/67771/22186/21969/74355/19981/24030	Zwint/Ccdc102a/Atat1/Smc2/Smc4/Gm33937/Mrpl34/Arpc5/Uba52/Top1/Smchd1/Rpl37a/Mrps12	13
CC	GO:0044427	chromosomal part	1/129	52/3159	0.887646	0.980479	52696	Zwint	1
CC	GO:0005654	nucleoplasm	1/129	59/3159	0.916527	0.980479	108098	Med21	1
CC	GO:0044451	nucleoplasm part	1/129	59/3159	0.916527	0.980479	108098	Med21	1
CC	GO:0044421	extracellular region part	1/129	60/3159	0.920001	0.980479	17388	Mmp15	1
CC	GO:0098588	bounding membrane of organelle	1/129	64/3159	0.932518	0.980479	22333	Vdac1	1
CC	GO:0005634	nucleus	10/129	381/3159	0.959582	0.980479	27366/17954/108098/58202/12412/66978/75747/68240/66591/66441	Txnl4a/Nap1l2/Med21/Nelfb/Cbx1/Luc7l/Sesn3/Rpa3/Mad2l1bp/Magohb	10
CC	GO:0005840	ribosome	5/129	230/3159	0.964931	0.980479	102637025/94065/22186/19981/24030	Gm33937/Mrpl34/Uba52/Rpl37a/Mrps12	5
CC	GO:0031981	nuclear lumen	1/129	84/3159	0.971277	0.980479	108098	Med21	1
CC	GO:0031974	membrane-enclosed lumen	1/129	93/3159	0.980479	0.980479	108098	Med21	1
CC	GO:0043233	organelle lumen	1/129	93/3159	0.980479	0.980479	108098	Med21	1
CC	GO:0070013	intracellular organelle lumen	1/129	93/3159	0.980479	0.980479	108098	Med21	1
MF	GO:0051082	unfolded protein binding	8/345	22/8985	8.69e-07	0.000169529	15519/68559/22027/67199/58233/15502/12330/67838	Hsp90aa1/Pdrg1/Hsp90b1/Pfdn1/Dnaja4/Dnaja1/Canx/Dnajb11	8
MF	GO:0019001	guanyl nucleotide binding	22/345	282/8985	0.00122932	0.0331758	18176/56437/14682/74194/19338/52187/70359/56382/11854/19330/17274/620913/66397/19744/52398/19324/320806/69581/75141/19339/53860/59021	Nras/Rrad/Gnaq/Rnd3/Rab33b/Rragd/Gtpbp3/Rab9/Rhod/Rab18/Rab8a/Gm12185/Sar1b/Rheb/Septin11/Rab1a/Gfm2/Rhou/Rasd2/Rab3a/Septin9/Rab2a	22
MF	GO:0001882	nucleoside binding	21/345	266/8985	0.00136106	0.0331758	18176/56437/74194/19338/52187/70359/56382/11854/19330/17274/620913/66397/19744/52398/19324/320806/69581/75141/19339/53860/59021	Nras/Rrad/Rnd3/Rab33b/Rragd/Gtpbp3/Rab9/Rhod/Rab18/Rab8a/Gm12185/Sar1b/Rheb/Septin11/Rab1a/Gfm2/Rhou/Rasd2/Rab3a/Septin9/Rab2a	21
MF	GO:0001883	purine nucleoside binding	21/345	266/8985	0.00136106	0.0331758	18176/56437/74194/19338/52187/70359/56382/11854/19330/17274/620913/66397/19744/52398/19324/320806/69581/75141/19339/53860/59021	Nras/Rrad/Rnd3/Rab33b/Rragd/Gtpbp3/Rab9/Rhod/Rab18/Rab8a/Gm12185/Sar1b/Rheb/Septin11/Rab1a/Gfm2/Rhou/Rasd2/Rab3a/Septin9/Rab2a	21
MF	GO:0005525	GTP binding	21/345	266/8985	0.00136106	0.0331758	18176/56437/74194/19338/52187/70359/56382/11854/19330/17274/620913/66397/19744/52398/19324/320806/69581/75141/19339/53860/59021	Nras/Rrad/Rnd3/Rab33b/Rragd/Gtpbp3/Rab9/Rhod/Rab18/Rab8a/Gm12185/Sar1b/Rheb/Septin11/Rab1a/Gfm2/Rhou/Rasd2/Rab3a/Septin9/Rab2a	21
MF	GO:0032549	ribonucleoside binding	21/345	266/8985	0.00136106	0.0331758	18176/56437/74194/19338/52187/70359/56382/11854/19330/17274/620913/66397/19744/52398/19324/320806/69581/75141/19339/53860/59021	Nras/Rrad/Rnd3/Rab33b/Rragd/Gtpbp3/Rab9/Rhod/Rab18/Rab8a/Gm12185/Sar1b/Rheb/Septin11/Rab1a/Gfm2/Rhou/Rasd2/Rab3a/Septin9/Rab2a	21
MF	GO:0032550	purine ribonucleoside binding	21/345	266/8985	0.00136106	0.0331758	18176/56437/74194/19338/52187/70359/56382/11854/19330/17274/620913/66397/19744/52398/19324/320806/69581/75141/19339/53860/59021	Nras/Rrad/Rnd3/Rab33b/Rragd/Gtpbp3/Rab9/Rhod/Rab18/Rab8a/Gm12185/Sar1b/Rheb/Septin11/Rab1a/Gfm2/Rhou/Rasd2/Rab3a/Septin9/Rab2a	21
MF	GO:0032561	guanyl ribonucleotide binding	21/345	266/8985	0.00136106	0.0331758	18176/56437/74194/19338/52187/70359/56382/11854/19330/17274/620913/66397/19744/52398/19324/320806/69581/75141/19339/53860/59021	Nras/Rrad/Rnd3/Rab33b/Rragd/Gtpbp3/Rab9/Rhod/Rab18/Rab8a/Gm12185/Sar1b/Rheb/Septin11/Rab1a/Gfm2/Rhou/Rasd2/Rab3a/Septin9/Rab2a	21
MF	GO:0003924	GTPase activity	17/345	215/8985	0.00374718	0.081189	18176/56437/14682/74194/19338/56382/11854/19330/17274/19744/19324/320806/69581/75141/67951/19339/59021	Nras/Rrad/Gnaq/Rnd3/Rab33b/Rab9/Rhod/Rab18/Rab8a/Rheb/Rab1a/Gfm2/Rhou/Rasd2/Tubb6/Rab3a/Rab2a	17
MF	GO:0016407	acetyltransferase activity	5/345	38/8985	0.0143644	0.280105	27366/75541/17961/73242/68396	Txnl4a/Nat8f4/Nat2/Atat1/Nat8	5
MF	GO:0017048	Rho GTPase binding	3/345	18/8985	0.0298399	0.528981	22379/71409/208846	Fmnl3/Fmnl2/Daam1	3
MF	GO:0016684	oxidoreductase activity, acting on peroxide as acceptor	3/345	20/8985	0.0394118	0.640442	67305/11757/21672	Gpx7/Prdx3/Prdx2	3
MF	GO:0016209	antioxidant activity	3/345	21/8985	0.0447116	0.66699	67305/11757/21672	Gpx7/Prdx3/Prdx2	3
MF	GO:0008080	N-acetyltransferase activity	4/345	36/8985	0.0478865	0.66699	27366/75541/73242/68396	Txnl4a/Nat8f4/Atat1/Nat8	4
MF	GO:0005509	calcium ion binding	19/345	338/8985	0.0614408	0.757628	105298/20692/12561/93888/17064/14115/23876/18526/53601/93890/12330/77446/171508/12309/114249/76737/12314/229731/353156	Epdr1/Sparc/Cdh4/Pcdhb17/Cd93/Fbln2/Fbln5/Pcdh10/Pcdh12/Pcdhb19/Canx/Heg1/Creld1/S100g/Npnt/Creld2/Calm2/Slc25a24/Egfl7	19
MF	GO:0016765	transferase activity, transferring alkyl or aryl (other than methyl) groups	2/345	11/8985	0.0643108	0.757628	14272/71883	Fnta/Coq2	2
MF	GO:0005179	hormone activity	4/345	40/8985	0.0660496	0.757628	245195/16000/18159/110312	Retnlg/Igf1/Nppc/Pmch	4
MF	GO:0017111	nucleoside-triphosphatase activity	24/345	465/8985	0.0849813	0.82782	18176/229841/56437/14682/74194/19338/234582/56382/11854/19330/17274/668303/19744/19324/320806/16551/16554/69581/75141/234847/67951/19339/78903/59021	Nras/Cenpe/Rrad/Gnaq/Rnd3/Rab33b/Ccdc102a/Rab9/Rhod/Rab18/Rab8a/Kif26a/Rheb/Rab1a/Gfm2/Kif11/Kif13b/Rhou/Rasd2/Spg7/Tubb6/Rab3a/Wrnip1/Rab2a	24
MF	GO:0016410	N-acyltransferase activity	4/345	44/8985	0.0872899	0.82782	27366/75541/73242/68396	Txnl4a/Nat8f4/Atat1/Nat8	4
MF	GO:0046983	protein dimerization activity	13/345	225/8985	0.0926617	0.82782	20289/12615/15208/17859/71514/18143/15077/21349/99730/77605/15078/18045/232440	Scx/Cenpa/Hes5/Mxi1/Sfpq/Npas2/H3c14/Tal1/Taf13/H2az2/H3f3a/Nfyb/H2aj	13
MF	GO:0016462	pyrophosphatase activity	24/345	473/8985	0.0980753	0.82782	18176/229841/56437/14682/74194/19338/234582/56382/11854/19330/17274/668303/19744/19324/320806/16551/16554/69581/75141/234847/67951/19339/78903/59021	Nras/Cenpe/Rrad/Gnaq/Rnd3/Rab33b/Ccdc102a/Rab9/Rhod/Rab18/Rab8a/Kif26a/Rheb/Rab1a/Gfm2/Kif11/Kif13b/Rhou/Rasd2/Spg7/Tubb6/Rab3a/Wrnip1/Rab2a	24
MF	GO:0016747	transferase activity, transferring acyl groups other than amino-acyl groups	6/345	83/8985	0.0989243	0.82782	27366/75541/17961/208884/73242/68396	Txnl4a/Nat8f4/Nat2/Zdhhc9/Atat1/Nat8	6
MF	GO:0016818	hydrolase activity, acting on acid anhydrides, in phosphorus-containing anhydrides	24/345	478/8985	0.106893	0.82782	18176/229841/56437/14682/74194/19338/234582/56382/11854/19330/17274/668303/19744/19324/320806/16551/16554/69581/75141/234847/67951/19339/78903/59021	Nras/Cenpe/Rrad/Gnaq/Rnd3/Rab33b/Ccdc102a/Rab9/Rhod/Rab18/Rab8a/Kif26a/Rheb/Rab1a/Gfm2/Kif11/Kif13b/Rhou/Rasd2/Spg7/Tubb6/Rab3a/Wrnip1/Rab2a	24
MF	GO:0016817	hydrolase activity, acting on acid anhydrides	24/345	479/8985	0.108716	0.82782	18176/229841/56437/14682/74194/19338/234582/56382/11854/19330/17274/668303/19744/19324/320806/16551/16554/69581/75141/234847/67951/19339/78903/59021	Nras/Cenpe/Rrad/Gnaq/Rnd3/Rab33b/Ccdc102a/Rab9/Rhod/Rab18/Rab8a/Kif26a/Rheb/Rab1a/Gfm2/Kif11/Kif13b/Rhou/Rasd2/Spg7/Tubb6/Rab3a/Wrnip1/Rab2a	24
MF	GO:0046982	protein heterodimerization activity	7/345	106/8985	0.112753	0.82782	12615/15077/99730/77605/15078/18045/232440	Cenpa/H3c14/Taf13/H2az2/H3f3a/Nfyb/H2aj	7
MF	GO:0017016	Ras GTPase binding	3/345	31/8985	0.114621	0.82782	22379/71409/208846	Fmnl3/Fmnl2/Daam1	3
MF	GO:0031267	small GTPase binding	3/345	31/8985	0.114621	0.82782	22379/71409/208846	Fmnl3/Fmnl2/Daam1	3
MF	GO:0051020	GTPase binding	8/345	136/8985	0.152006	0.897521	22379/71409/545156/208846/240168/211673/19730/17207	Fmnl3/Fmnl2/Kalrn/Daam1/Rasgrp3/Arfgef1/Ralgds/Mcf2l	8
MF	GO:0005520	insulin-like growth factor binding	2/345	19/8985	0.16408	0.897521	22403/16009	Ccn5/Igfbp3	2
MF	GO:0008373	sialyltransferase activity	2/345	19/8985	0.16408	0.897521	20442/20441	St3gal1/St3gal3	2
MF	GO:0005244	voltage-gated ion channel activity	2/345	20/8985	0.177931	0.897521	12297/12728	Cacnb3/Clcn5	2
MF	GO:0019838	growth factor binding	2/345	20/8985	0.177931	0.897521	22403/16009	Ccn5/Igfbp3	2
MF	GO:0022832	voltage-gated channel activity	2/345	20/8985	0.177931	0.897521	12297/12728	Cacnb3/Clcn5	2
MF	GO:0008138	protein tyrosine/serine/threonine phosphatase activity	3/345	40/8985	0.197556	0.897521	72102/240672/19252	Dusp11/Dusp5/Dusp1	3
MF	GO:0015631	tubulin binding	5/345	83/8985	0.213483	0.897521	229841/668303/16551/16554/17756	Cenpe/Kif26a/Kif11/Kif13b/Map2	5
MF	GO:0005044	scavenger receptor activity	2/345	23/8985	0.220383	0.897521	94352/11801	Loxl2/Cd5l	2
MF	GO:0015103	inorganic anion transmembrane transporter activity	2/345	23/8985	0.220383	0.897521	12728/11732	Clcn5/Ank	2
MF	GO:0038024	cargo receptor activity	2/345	23/8985	0.220383	0.897521	94352/11801	Loxl2/Cd5l	2
MF	GO:0003777	microtubule motor activity	4/345	63/8985	0.222356	0.897521	229841/668303/16551/16554	Cenpe/Kif26a/Kif11/Kif13b	4
MF	GO:0004222	metalloendopeptidase activity	5/345	88/8985	0.249005	0.897521	11504/18675/23794/17388/234847	Adamts1/Phex/Adamts5/Mmp15/Spg7	5
MF	GO:0019899	enzyme binding	8/345	157/8985	0.256006	0.897521	22379/71409/545156/208846/240168/211673/19730/17207	Fmnl3/Fmnl2/Kalrn/Daam1/Rasgrp3/Arfgef1/Ralgds/Mcf2l	8
MF	GO:0008092	cytoskeletal protein binding	8/345	161/8985	0.278003	0.897521	229841/22379/71409/208846/668303/16551/16554/17756	Cenpe/Fmnl3/Fmnl2/Daam1/Kif26a/Kif11/Kif13b/Map2	8
MF	GO:0004674	protein serine/threonine kinase activity	4/345	70/8985	0.281524	0.897521	21812/20112/20874/20393	Tgfbr1/Rps6ka2/Slk/Sgk1	4
MF	GO:0016741	transferase activity, transferring one-carbon groups	5/345	94/8985	0.293403	0.897521	15468/69536/14791/69606/234728	Prmt2/Hemk1/Emg1/Mtfmt/Cmtr2	5
MF	GO:0008017	microtubule binding	4/345	72/8985	0.298885	0.897521	229841/668303/16551/16554	Cenpe/Kif26a/Kif11/Kif13b	4
MF	GO:0008237	metallopeptidase activity	7/345	143/8985	0.310213	0.897521	11504/18675/23794/232680/72061/17388/234847	Adamts1/Phex/Adamts5/Cpa2/Aopep/Mmp15/Spg7	7
MF	GO:0016746	transferase activity, transferring acyl groups	6/345	120/8985	0.31369	0.897521	27366/75541/17961/208884/73242/68396	Txnl4a/Nat8f4/Nat2/Zdhhc9/Atat1/Nat8	6
MF	GO:0005262	calcium channel activity	1/345	10/8985	0.32412	0.897521	12297	Cacnb3	1
MF	GO:0008641	ubiquitin-like modifier activating enzyme activity	1/345	10/8985	0.32412	0.897521	66663	Uba5	1
MF	GO:0009975	cyclase activity	1/345	10/8985	0.32412	0.897521	104110	Adcy4	1
MF	GO:0015108	chloride transmembrane transporter activity	1/345	10/8985	0.32412	0.897521	12728	Clcn5	1
MF	GO:0016849	phosphorus-oxygen lyase activity	1/345	10/8985	0.32412	0.897521	104110	Adcy4	1
MF	GO:0016877	ligase activity, forming carbon-sulfur bonds	1/345	10/8985	0.32412	0.897521	66663	Uba5	1
MF	GO:0022843	voltage-gated cation channel activity	1/345	10/8985	0.32412	0.897521	12297	Cacnb3	1
MF	GO:0034212	peptide N-acetyltransferase activity	1/345	10/8985	0.32412	0.897521	73242	Atat1	1
MF	GO:0061733	peptide-lysine-N-acetyltransferase activity	1/345	10/8985	0.32412	0.897521	73242	Atat1	1
MF	GO:0016779	nucleotidyltransferase activity	3/345	53/8985	0.332962	0.897521	107652/212943/novel.155	Uap1/Tent5a/-	3
MF	GO:0016638	oxidoreductase activity, acting on the CH-NH2 group of donors	1/345	11/8985	0.350101	0.897521	94352	Loxl2	1
MF	GO:0052689	carboxylic ester hydrolase activity	2/345	33/8985	0.363482	0.897521	102436/67939	Lars2/Prorsd1	2
MF	GO:0003774	motor activity	5/345	104/8985	0.369753	0.897521	229841/234582/668303/16551/16554	Cenpe/Ccdc102a/Kif26a/Kif11/Kif13b	5
MF	GO:0004129	cytochrome-c oxidase activity	1/345	12/8985	0.375086	0.897521	12861	Cox6a1	1
MF	GO:0004675	transmembrane receptor protein serine/threonine kinase activity	1/345	12/8985	0.375086	0.897521	21812	Tgfbr1	1
MF	GO:0016675	oxidoreductase activity, acting on a heme group of donors	1/345	12/8985	0.375086	0.897521	12861	Cox6a1	1
MF	GO:0016676	oxidoreductase activity, acting on a heme group of donors, oxygen as acceptor	1/345	12/8985	0.375086	0.897521	12861	Cox6a1	1
MF	GO:0019199	transmembrane receptor protein kinase activity	1/345	12/8985	0.375086	0.897521	21812	Tgfbr1	1
MF	GO:0033218	amide binding	1/345	12/8985	0.375086	0.897521	20813	Srp14	1
MF	GO:0004523	RNA-DNA hybrid ribonuclease activity	2/345	34/8985	0.37741	0.897521	105246572/novel.155	Gm41844/-	2
MF	GO:0008509	anion transmembrane transporter activity	2/345	34/8985	0.37741	0.897521	12728/11732	Clcn5/Ank	2
MF	GO:0140101	catalytic activity, acting on a tRNA	3/345	58/8985	0.385864	0.897521	102436/67939/71807	Lars2/Prorsd1/Tars2	3
MF	GO:0015002	heme-copper terminal oxidase activity	1/345	13/8985	0.399113	0.897521	12861	Cox6a1	1
MF	GO:0050661	NADP binding	1/345	13/8985	0.399113	0.897521	58875	Hibadh	1
MF	GO:1901681	sulfur compound binding	1/345	13/8985	0.399113	0.897521	11804	Aplp2	1
MF	GO:0005085	guanyl-nucleotide exchange factor activity	5/345	108/8985	0.40051	0.897521	545156/240168/211673/19730/17207	Kalrn/Rasgrp3/Arfgef1/Ralgds/Mcf2l	5
MF	GO:0030545	receptor regulator activity	7/345	158/8985	0.404651	0.897521	110075/245195/16000/18159/110312/12156/20315	Bmp3/Retnlg/Igf1/Nppc/Pmch/Bmp2/Cxcl12	7
MF	GO:0048018	receptor ligand activity	7/345	158/8985	0.404651	0.897521	110075/245195/16000/18159/110312/12156/20315	Bmp3/Retnlg/Igf1/Nppc/Pmch/Bmp2/Cxcl12	7
MF	GO:0003755	peptidyl-prolyl cis-trans isomerase activity	2/345	37/8985	0.418387	0.897521	67738/14229	Ppid/Fkbp5	2
MF	GO:0016859	cis-trans isomerase activity	2/345	37/8985	0.418387	0.897521	67738/14229	Ppid/Fkbp5	2
MF	GO:0004601	peroxidase activity	1/345	14/8985	0.422219	0.897521	67305	Gpx7	1
MF	GO:0005272	sodium channel activity	1/345	14/8985	0.422219	0.897521	20271	Scn5a	1
MF	GO:0015085	calcium ion transmembrane transporter activity	1/345	14/8985	0.422219	0.897521	12297	Cacnb3	1
MF	GO:0034061	DNA polymerase activity	1/345	14/8985	0.422219	0.897521	novel.155	-	1
MF	GO:0004721	phosphoprotein phosphatase activity	4/345	87/8985	0.430391	0.897521	72391/72102/240672/19252	Cdkn3/Dusp11/Dusp5/Dusp1	4
MF	GO:0008168	methyltransferase activity	4/345	87/8985	0.430391	0.897521	15468/69536/14791/234728	Prmt2/Hemk1/Emg1/Cmtr2	4
MF	GO:0003950	NAD+ ADP-ribosyltransferase activity	1/345	15/8985	0.444439	0.897521	214424	Parp16	1
MF	GO:0004198	calcium-dependent cysteine-type endopeptidase activity	1/345	15/8985	0.444439	0.897521	12338	Capn6	1
MF	GO:0005086	ARF guanyl-nucleotide exchange factor activity	1/345	15/8985	0.444439	0.897521	211673	Arfgef1	1
MF	GO:0005319	lipid transporter activity	1/345	15/8985	0.444439	0.897521	19679	Pitpnm2	1
MF	GO:0016616	oxidoreductase activity, acting on the CH-OH group of donors, NAD or NADP as acceptor	2/345	39/8985	0.444936	0.897521	15926/15107	Idh1/Hadh	2
MF	GO:0016891	endoribonuclease activity, producing 5'-phosphomonoesters	2/345	39/8985	0.444936	0.897521	105246572/novel.155	Gm41844/-	2
MF	GO:0016893	endonuclease activity, active with either ribo- or deoxyribonucleic acids and producing 5'-phosphomonoesters	2/345	39/8985	0.444936	0.897521	105246572/novel.155	Gm41844/-	2
MF	GO:0004812	aminoacyl-tRNA ligase activity	2/345	40/8985	0.457956	0.897521	102436/71807	Lars2/Tars2	2
MF	GO:0016875	ligase activity, forming carbon-oxygen bonds	2/345	40/8985	0.457956	0.897521	102436/71807	Lars2/Tars2	2
MF	GO:0004672	protein kinase activity	20/345	500/8985	0.458244	0.897521	77976/545156/53416/674895/14254/211770/20963/21812/16542/19108/13839/238323/381979/18750/20112/20874/270672/20393/83560/118568047	Nuak1/Kalrn/Stk39/Nek10/Flt1/Trib1/Syk/Tgfbr1/Kdr/Prkx/Epha5/Rps6kl1/Brsk1/Prkca/Rps6ka2/Slk/Map3k15/Sgk1/Tex14/LOC118568047	20
MF	GO:0004197	cysteine-type endopeptidase activity	1/345	16/8985	0.465806	0.897521	12338	Capn6	1
MF	GO:0031683	G-protein beta/gamma-subunit complex binding	1/345	16/8985	0.465806	0.897521	14682	Gnaq	1
MF	GO:0016614	oxidoreductase activity, acting on CH-OH group of donors	2/345	41/8985	0.470797	0.897521	15926/15107	Idh1/Hadh	2
MF	GO:0140097	catalytic activity, acting on DNA	2/345	41/8985	0.470797	0.897521	novel.155/21969	-/Top1	2
MF	GO:0016791	phosphatase activity	5/345	118/8985	0.476338	0.897521	72391/72102/11647/240672/19252	Cdkn3/Dusp11/Alpl/Dusp5/Dusp1	5
MF	GO:0000976	transcription regulatory region sequence-specific DNA binding	1/345	17/8985	0.486355	0.897521	75029	Purg	1
MF	GO:0001067	regulatory region nucleic acid binding	1/345	17/8985	0.486355	0.897521	75029	Purg	1
MF	GO:0015081	sodium ion transmembrane transporter activity	1/345	17/8985	0.486355	0.897521	20271	Scn5a	1
MF	GO:0016667	oxidoreductase activity, acting on a sulfur group of donors	1/345	17/8985	0.486355	0.897521	73046	Glrx5	1
MF	GO:0019888	protein phosphatase regulator activity	1/345	17/8985	0.486355	0.897521	226849	Ppp2r5a	1
MF	GO:0044212	transcription regulatory region DNA binding	1/345	17/8985	0.486355	0.897521	75029	Purg	1
MF	GO:1990837	sequence-specific double-stranded DNA binding	1/345	17/8985	0.486355	0.897521	75029	Purg	1
MF	GO:0003779	actin binding	3/345	68/8985	0.487883	0.897521	22379/71409/208846	Fmnl3/Fmnl2/Daam1	3
MF	GO:0019208	phosphatase regulator activity	1/345	18/8985	0.506115	0.899776	226849	Ppp2r5a	1
MF	GO:0004521	endoribonuclease activity	2/345	44/8985	0.508201	0.899776	105246572/novel.155	Gm41844/-	2
MF	GO:0008289	lipid binding	5/345	124/8985	0.52034	0.899776	666348/75761/278679/381823/228796	Apol7e/Apol7a/Apol7b/Apold1/Bpifb6	5
MF	GO:0005507	copper ion binding	1/345	19/8985	0.525117	0.899776	94352	Loxl2	1
MF	GO:0005539	glycosaminoglycan binding	1/345	19/8985	0.525117	0.899776	11804	Aplp2	1
MF	GO:0140098	catalytic activity, acting on RNA	5/345	125/8985	0.527525	0.899776	102436/105246572/67939/71807/novel.155	Lars2/Gm41844/Prorsd1/Tars2/-	5
MF	GO:0005261	cation channel activity	2/345	46/8985	0.532162	0.899776	12297/20271	Cacnb3/Scn5a	2
MF	GO:0005201	extracellular matrix structural constituent	1/345	20/8985	0.543389	0.899776	373864	Col27a1	1
MF	GO:0016874	ligase activity	3/345	74/8985	0.545038	0.899776	102436/66663/71807	Lars2/Uba5/Tars2	3
MF	GO:0005216	ion channel activity	7/345	181/8985	0.547018	0.899776	12297/20271/240444/12728/16538/16502/15168	Cacnb3/Scn5a/Kcng2/Clcn5/Kcns1/Kcnc1/Hcn3	7
MF	GO:0022838	substrate-specific channel activity	7/345	181/8985	0.547018	0.899776	12297/20271/240444/12728/16538/16502/15168	Cacnb3/Scn5a/Kcng2/Clcn5/Kcns1/Kcnc1/Hcn3	7
MF	GO:0043565	sequence-specific DNA binding	6/345	155/8985	0.550848	0.899776	75029/108655/19883/23871/71375/14011	Purg/Foxp1/Rora/Ets1/Foxn3/Etv6	6
MF	GO:0016853	isomerase activity	3/345	75/8985	0.554201	0.899776	67738/14229/21969	Ppid/Fkbp5/Top1	3
MF	GO:0016409	palmitoyltransferase activity	1/345	21/8985	0.560961	0.899776	208884	Zdhhc9	1
MF	GO:0019207	kinase regulator activity	1/345	21/8985	0.560961	0.899776	104709	Pik3r6	1
MF	GO:0004519	endonuclease activity	2/345	49/8985	0.566585	0.899776	105246572/novel.155	Gm41844/-	2
MF	GO:0004181	metallocarboxypeptidase activity	1/345	22/8985	0.577859	0.899776	232680	Cpa2	1
MF	GO:0098772	molecular function regulator	16/345	427/8985	0.577878	0.899776	104709/110075/545156/268390/245195/226849/16000/240168/18159/211673/19730/13481/110312/12156/20315/17207	Pik3r6/Bmp3/Kalrn/Ahsa2/Retnlg/Ppp2r5a/Igf1/Rasgrp3/Nppc/Arfgef1/Ralgds/Dpm2/Pmch/Bmp2/Cxcl12/Mcf2l	16
MF	GO:0046873	metal ion transmembrane transporter activity	3/345	78/8985	0.581018	0.899776	12297/20271/20529	Cacnb3/Scn5a/Slc31a1	3
MF	GO:0003700	DNA-binding transcription factor activity	9/345	242/8985	0.587615	0.899776	108655/19883/12611/100042953/11911/22433/23871/71375/14011	Foxp1/Rora/Cebpg/Nfilz/Atf4/Xbp1/Ets1/Foxn3/Etv6	9
MF	GO:0016757	transferase activity, transferring glycosyl groups	5/345	134/8985	0.589878	0.899776	20442/214424/20441/14594/232313	St3gal1/Parp16/St3gal3/Ggta1/Gxylt2	5
MF	GO:0004540	ribonuclease activity	2/345	52/8985	0.599149	0.899776	105246572/novel.155	Gm41844/-	2
MF	GO:0016798	hydrolase activity, acting on glycosyl bonds	2/345	52/8985	0.599149	0.899776	14420/12182	Galc/Bst1	2
MF	GO:0015267	channel activity	7/345	191/8985	0.604465	0.899776	12297/20271/240444/12728/16538/16502/15168	Cacnb3/Scn5a/Kcng2/Clcn5/Kcns1/Kcnc1/Hcn3	7
MF	GO:0022803	passive transmembrane transporter activity	7/345	191/8985	0.604465	0.899776	12297/20271/240444/12728/16538/16502/15168	Cacnb3/Scn5a/Kcng2/Clcn5/Kcns1/Kcnc1/Hcn3	7
MF	GO:0004180	carboxypeptidase activity	1/345	25/8985	0.624758	0.915999	232680	Cpa2	1
MF	GO:0009055	electron transfer activity	1/345	25/8985	0.624758	0.915999	12861	Cox6a1	1
MF	GO:0015318	inorganic molecular entity transmembrane transporter activity	10/345	278/8985	0.629924	0.91668	12297/20271/240444/12728/11732/16538/16502/20529/15168/12861	Cacnb3/Scn5a/Kcng2/Clcn5/Ank/Kcns1/Kcnc1/Slc31a1/Hcn3/Cox6a1	10
MF	GO:0015075	ion transmembrane transporter activity	11/345	309/8985	0.645856	0.918666	109108/12297/20271/240444/12728/11732/16538/16502/20529/15168/12861	Slc30a9/Cacnb3/Scn5a/Kcng2/Clcn5/Ank/Kcns1/Kcnc1/Slc31a1/Hcn3/Cox6a1	11
MF	GO:0003743	translation initiation factor activity	1/345	27/8985	0.6531	0.918666	20918	Eif1	1
MF	GO:0016763	transferase activity, transferring pentosyl groups	1/345	27/8985	0.6531	0.918666	214424	Parp16	1
MF	GO:0003723	RNA binding	8/345	228/8985	0.65361	0.918666	13992/326622/66362/20918/231386/66384/20813/66978	Khdrbs3/Upf2/Exosc3/Eif1/Ythdc1/Srp19/Srp14/Luc7l	8
MF	GO:0008270	zinc ion binding	13/345	367/8985	0.658753	0.918666	68729/19883/230594/22687/94092/21753/232680/72061/novel.155/17388/234847/21769/319885	Trim37/Rora/Tut4/Zpr1/Trim16/Tes/Cpa2/Aopep/-/Mmp15/Spg7/Zfand3/Zcchc7	13
MF	GO:0008324	cation transmembrane transporter activity	5/345	145/8985	0.659555	0.918666	109108/12297/20271/20529/12861	Slc30a9/Cacnb3/Scn5a/Slc31a1/Cox6a1	5
MF	GO:0005102	signaling receptor binding	8/345	234/8985	0.681986	0.942012	110075/245195/16000/18159/22410/110312/12156/20315	Bmp3/Retnlg/Igf1/Nppc/Wnt10b/Pmch/Bmp2/Cxcl12	8
MF	GO:0008235	metalloexopeptidase activity	1/345	30/8985	0.691661	0.942012	232680	Cpa2	1
MF	GO:0003690	double-stranded DNA binding	1/345	31/8985	0.70354	0.942012	75029	Purg	1
MF	GO:0051287	NAD binding	1/345	31/8985	0.70354	0.942012	58875	Hibadh	1
MF	GO:0008083	growth factor activity	2/345	64/8985	0.710928	0.942012	110075/12156	Bmp3/Bmp2	2
MF	GO:0008009	chemokine activity	1/345	32/8985	0.714963	0.942012	20315	Cxcl12	1
MF	GO:0016810	hydrolase activity, acting on carbon-nitrogen (but not peptide) bonds	1/345	32/8985	0.714963	0.942012	12934	Dpysl2	1
MF	GO:0042379	chemokine receptor binding	1/345	32/8985	0.714963	0.942012	20315	Cxcl12	1
MF	GO:0016627	oxidoreductase activity, acting on the CH-CH group of donors	1/345	33/8985	0.725947	0.949304	11363	Acadl	1
MF	GO:0022890	inorganic cation transmembrane transporter activity	4/345	128/8985	0.730234	0.949304	12297/20271/20529/12861	Cacnb3/Scn5a/Slc31a1/Cox6a1	4
MF	GO:0030246	carbohydrate binding	1/345	34/8985	0.736508	0.95112	216551	Lgalsl	1
MF	GO:0140110	transcription regulator activity	9/345	278/8985	0.746941	0.958247	108655/19883/12611/100042953/11911/22433/23871/71375/14011	Foxp1/Rora/Cebpg/Nfilz/Atf4/Xbp1/Ets1/Foxn3/Etv6	9
MF	GO:0001664	G protein-coupled receptor binding	1/345	36/8985	0.75643	0.964077	20315	Cxcl12	1
MF	GO:0008135	translation factor activity, RNA binding	1/345	37/8985	0.76582	0.969707	20918	Eif1	1
MF	GO:0004518	nuclease activity	2/345	74/8985	0.783068	0.974654	105246572/novel.155	Gm41844/-	2
MF	GO:0042578	phosphoric ester hydrolase activity	5/345	170/8985	0.787499	0.974654	72391/72102/11647/240672/19252	Cdkn3/Dusp11/Alpl/Dusp5/Dusp1	5
MF	GO:0008238	exopeptidase activity	1/345	40/8985	0.791879	0.974654	232680	Cpa2	1
MF	GO:0004553	hydrolase activity, hydrolyzing O-glycosyl compounds	1/345	42/8985	0.807624	0.974654	14420	Galc	1
MF	GO:0004175	endopeptidase activity	7/345	237/8985	0.811135	0.974654	11504/18675/66473/23794/12338/17388/234847	Adamts1/Phex/Ctrb1/Adamts5/Capn6/Mmp15/Spg7	7
MF	GO:0004725	protein tyrosine phosphatase activity	1/345	43/8985	0.815045	0.974654	72391	Cdkn3	1
MF	GO:0004930	G protein-coupled receptor activity	10/345	329/8985	0.818711	0.974654	15551/107515/11539/11553/11548/22355/83771/15465/53978/212541	Htr1b/Lgr4/Adora1/Adra2c/Adra1b/Vipr2/Tas1r3/Hrh1/Lpar2/Rho	10
MF	GO:0022836	gated channel activity	2/345	81/8985	0.823707	0.974654	12297/12728	Cacnb3/Clcn5	2
MF	GO:0022839	ion gated channel activity	2/345	81/8985	0.823707	0.974654	12297/12728	Cacnb3/Clcn5	2
MF	GO:0046914	transition metal ion binding	15/345	484/8985	0.839991	0.974654	68729/94352/19883/11804/230594/22687/94092/21753/232680/72061/novel.155/17388/234847/21769/319885	Trim37/Loxl2/Rora/Aplp2/Tut4/Zpr1/Trim16/Tes/Cpa2/Aopep/-/Mmp15/Spg7/Zfand3/Zcchc7	15
MF	GO:0050660	flavin adenine dinucleotide binding	1/345	47/8985	0.841984	0.974654	11363	Acadl	1
MF	GO:0008146	sulfotransferase activity	1/345	48/8985	0.848083	0.974654	54371	Chst2	1
MF	GO:0044877	protein-containing complex binding	1/345	48/8985	0.848083	0.974654	14682	Gnaq	1
MF	GO:0015077	monovalent inorganic cation transmembrane transporter activity	2/345	86/8985	0.848416	0.974654	20271/12861	Scn5a/Cox6a1	2
MF	GO:0015078	proton transmembrane transporter activity	1/345	49/8985	0.853947	0.974654	12861	Cox6a1	1
MF	GO:0016788	hydrolase activity, acting on ester bonds	9/345	313/8985	0.855834	0.974654	102436/72391/72102/105246572/11647/67939/240672/19252/novel.155	Lars2/Cdkn3/Dusp11/Gm41844/Alpl/Prorsd1/Dusp5/Dusp1/-	9
MF	GO:0016758	transferase activity, transferring hexosyl groups	1/345	52/8985	0.870221	0.974654	14594	Ggta1	1
MF	GO:0016829	lyase activity	1/345	52/8985	0.870221	0.974654	104110	Adcy4	1
MF	GO:0030234	enzyme regulator activity	4/345	161/8985	0.87163	0.974654	104709/268390/226849/13481	Pik3r6/Ahsa2/Ppp2r5a/Dpm2	4
MF	GO:0060589	nucleoside-triphosphatase regulator activity	1/345	53/8985	0.875233	0.974654	268390	Ahsa2	1
MF	GO:0005125	cytokine activity	1/345	55/8985	0.884686	0.974654	20315	Cxcl12	1
MF	GO:0008047	enzyme activator activity	1/345	55/8985	0.884686	0.974654	268390	Ahsa2	1
MF	GO:0016782	transferase activity, transferring sulfur-containing groups	1/345	55/8985	0.884686	0.974654	54371	Chst2	1
MF	GO:0004888	transmembrane signaling receptor activity	12/345	424/8985	0.8966	0.98223	15551/107515/11539/11553/21812/259097/11548/22355/83771/15465/53978/212541	Htr1b/Lgr4/Adora1/Adra2c/Tgfbr1/Or51e1/Adra1b/Vipr2/Tas1r3/Hrh1/Lpar2/Rho	12
MF	GO:0004984	olfactory receptor activity	1/345	61/8985	0.908969	0.986768	259097	Or51e1	1
MF	GO:0005198	structural molecule activity	7/345	280/8985	0.918132	0.986768	373864/17196/102637025/94065/22186/19981/24030	Col27a1/Mbp/Gm33937/Mrpl34/Uba52/Rpl37a/Mrps12	7
MF	GO:0038023	signaling receptor activity	12/345	440/8985	0.920984	0.986768	15551/107515/11539/11553/21812/259097/11548/22355/83771/15465/53978/212541	Htr1b/Lgr4/Adora1/Adra2c/Tgfbr1/Or51e1/Adra1b/Vipr2/Tas1r3/Hrh1/Lpar2/Rho	12
MF	GO:0060089	molecular transducer activity	12/345	440/8985	0.920984	0.986768	15551/107515/11539/11553/21812/259097/11548/22355/83771/15465/53978/212541	Htr1b/Lgr4/Adora1/Adra2c/Tgfbr1/Or51e1/Adra1b/Vipr2/Tas1r3/Hrh1/Lpar2/Rho	12
MF	GO:0005126	cytokine receptor binding	1/345	69/8985	0.933603	0.987599	20315	Cxcl12	1
MF	GO:0042623	ATPase activity, coupled	1/345	74/8985	0.945495	0.987599	234847	Spg7	1
MF	GO:0003735	structural constituent of ribosome	5/345	231/8985	0.946074	0.987599	102637025/94065/22186/19981/24030	Gm33937/Mrpl34/Uba52/Rpl37a/Mrps12	5
MF	GO:0008233	peptidase activity	10/345	398/8985	0.94619	0.987599	11504/18675/66473/23794/12338/232680/72061/17388/13929/234847	Adamts1/Phex/Ctrb1/Adamts5/Capn6/Cpa2/Aopep/Mmp15/Amz2/Spg7	10
MF	GO:0016887	ATPase activity	2/345	120/8985	0.948315	0.987599	234847/78903	Spg7/Wrnip1	2
MF	GO:0016491	oxidoreductase activity	10/345	404/8985	0.952146	0.987599	94352/73046/109232/67305/11363/15926/11757/15107/12861/21672	Loxl2/Glrx5/Sccpdh/Gpx7/Acadl/Idh1/Prdx3/Hadh/Cox6a1/Prdx2	10
MF	GO:0050662	coenzyme binding	2/345	132/8985	0.965208	0.995849	11363/58875	Acadl/Hibadh	2
MF	GO:0070011	peptidase activity, acting on L-amino acid peptides	9/345	395/8985	0.970824	0.996372	11504/18675/66473/23794/12338/232680/72061/17388/234847	Adamts1/Phex/Ctrb1/Adamts5/Capn6/Cpa2/Aopep/Mmp15/Spg7	9
MF	GO:0008234	cysteine-type peptidase activity	1/345	104/8985	0.983361	0.999559	12338	Capn6	1
MF	GO:0004252	serine-type endopeptidase activity	1/345	121/8985	0.991521	0.999559	66473	Ctrb1	1
MF	GO:0008236	serine-type peptidase activity	1/345	135/8985	0.995138	0.999559	66473	Ctrb1	1
MF	GO:0017171	serine hydrolase activity	1/345	135/8985	0.995138	0.999559	66473	Ctrb1	1
MF	GO:0048037	cofactor binding	2/345	256/8985	0.999559	0.999559	11363/58875	Acadl/Hibadh	2
