# Supplementary material for: Ferulic Acid Alleviates Chemotherapy-Induced POI by Targeting the Grp78 and Perk-eIF2α-ATF4-CHOP Pathway to Attenuate Endoplasmic Reticulum Stress
Source: Biomedicines. 2026 Mar 19;14(3):714. doi: 10.3390/biomedicines14030714 (PMC13024552; doi:10.3390/biomedicines14030714)
Supplement: Supplementary file 1 [file biomedicines-14-00714-s001.zip › Supplementary Table S5.xlsx]

## Sheet: Sheet1
FA vs Model GO_UP
Category	GOID	Description	GeneRatio	BgRatio	pvalue	padj	geneID	geneName	Count
BP	GO:0055085	transmembrane transport	37/269	429/5881	0.000108482	0.0365583	22784/74104/11988/94279/56325/108115/72022/12724/20539/12292/76408/16512/30805/233649/101488/243755/63873/226999/68666/11987/66733/94249/50934/12289/20264/241794/20517/105243/320590/317750/11975/140494/20191/214084/57138/15165/26570	Slc30a3/Abcb6/Slc7a2/Sfxn2/Abcb9/Slco4a1/Slc35f2/Clcn2/Slc7a5/Cacna1s/Abcc3/Kcnh3/Slc22a4/Cnga4/Slco2b1/Slc13a4/Trpv4/Slc9a2/Svop/Slc7a1/Kcng4/Slc24a3/Slc7a8/Cacna1d/Scn10a/Kcng1/Slc22a1/Slc9a3/Svopl/Slc24a5/Atp6v0a1/Atp6v0a4/Ryr2/Slc18a2/Slc12a5/Hcn1/Slc7a11	37
BP	GO:0006811	ion transport	29/269	333/5881	0.000540924	0.0695696	246133/22784/94279/227632/320718/12724/19746/12292/16512/13521/241118/11449/233649/11418/18739/63873/226999/66733/12289/20264/241794/105243/11975/140494/20191/11945/57138/269356/15165	Kcne2/Slc30a3/Sfxn2/Kcnt1/Slc26a9/Clcn2/Rhd/Cacna1s/Kcnh3/Slc26a2/Asic4/Chrng/Cnga4/Asic2/Pitpnm1/Trpv4/Slc9a2/Kcng4/Cacna1d/Scn10a/Kcng1/Slc9a3/Atp6v0a1/Atp6v0a4/Ryr2/Atp4b/Slc12a5/Slc4a11/Hcn1	29
BP	GO:0071103	DNA conformation change	8/269	43/5881	0.000619314	0.0695696	17216/171506/17215/17218/71567/17219/17220/21975	Mcm2/H1f8/Mcm3/Mcm5/Mcm9/Mcm6/Mcm7/Top3a	8
BP	GO:0005975	carbohydrate metabolic process	15/269	135/5881	0.00118548	0.0998767	56727/16832/18641/15277/226041/14625/71780/18679/212974/18640/77559/14381/110078/100198/238023	Miox/Ldhb/Pfkl/Hk2/Pgm5/Gykl1/Isyna1/Phka1/Pgghg/Pfkfb2/Agl/G6pdx/Pygb/H6pd/Hexdc	15
BP	GO:0055114	oxidation-reduction process	33/269	430/5881	0.00203892	0.137423	13075/18125/56727/232174/26358/16832/novel.231/218865/66355/104086/320997/270685/218214/71872/19193/14104/107029/16948/74134/232223/68631/71519/15485/212503/210530/15483/13076/14381/55990/18984/100198/107585/11522	Cyp19a1/Nos1/Miox/Cyp26b1/Aldh1a7/Ldhb/-/Chdh/Gmpr/Cyp27a1/Cyp4f39/Mthfd1l/Kdm1b/Aox4/Pipox/Fasn/Me2/Lox/Cyp2s1/Txnrd3/Cryl1/Cyp2u1/Hsd17b1/Paox/P3h2/Hsd11b1/Cyp1a1/G6pdx/Fmo2/Por/H6pd/Dio3/Adh1	33
BP	GO:0006814	sodium ion transport	4/269	18/5881	0.00787839	0.442503	241118/11418/20264/11945	Asic4/Asic2/Scn10a/Atp4b	4
BP	GO:0009190	cyclic nucleotide biosynthetic process	4/269	19/5881	0.00962691	0.463467	11513/432530/14919/230103	Adcy7/Adcy1/Gucy2e/Npr2	4
BP	GO:0009187	cyclic nucleotide metabolic process	4/269	20/5881	0.0116094	0.489047	11513/432530/14919/230103	Adcy7/Adcy1/Gucy2e/Npr2	4
BP	GO:0006928	movement of cell or subcellular component	8/269	79/5881	0.0270978	0.842392	69926/16559/269152/16581/13417/16574/16772/242914	Dnah17/Kif17/Kif26b/Kifc2/Dnah8/Kif5c/Lama1/Gm4961	8
BP	GO:0019318	hexose metabolic process	3/269	15/5881	0.0286164	0.842392	18640/14381/100198	Pfkfb2/G6pdx/H6pd	3
BP	GO:0044281	small molecule metabolic process	17/269	230/5881	0.0335689	0.842392	11513/56727/18641/432530/432466/11898/71780/14919/20135/71984/68631/18640/14381/230103/14660/100198/16425	Adcy7/Miox/Pfkl/Adcy1/Gm5424/Ass1/Isyna1/Gucy2e/Rrm2/Sars2/Cryl1/Pfkfb2/G6pdx/Npr2/Gls/H6pd/Itih2	17
BP	GO:1901605	alpha-amino acid metabolic process	3/269	16/5881	0.034058	0.842392	432466/11898/14660	Gm5424/Ass1/Gls	3
BP	GO:0007018	microtubule-based movement	7/269	68/5881	0.0347392	0.842392	69926/16559/269152/16581/13417/16574/242914	Dnah17/Kif17/Kif26b/Kifc2/Dnah8/Kif5c/Gm4961	7
BP	GO:0051276	chromosome organization	9/269	99/5881	0.0364613	0.842392	17216/171506/17215/17218/71567/30939/17219/17220/21975	Mcm2/H1f8/Mcm3/Mcm5/Mcm9/Pttg1/Mcm6/Mcm7/Top3a	9
BP	GO:0006812	cation transport	12/269	149/5881	0.0394656	0.842392	22784/227632/19746/241118/11418/226999/20264/105243/11975/140494/20191/11945	Slc30a3/Kcnt1/Rhd/Asic4/Asic2/Slc9a2/Scn10a/Slc9a3/Atp6v0a1/Atp6v0a4/Ryr2/Atp4b	12
BP	GO:0005996	monosaccharide metabolic process	3/269	17/5881	0.0399949	0.842392	18640/14381/100198	Pfkfb2/G6pdx/H6pd	3
BP	GO:0015672	monovalent inorganic cation transport	7/269	73/5881	0.0482622	0.945684	227632/241118/11418/20264/11975/140494/11945	Kcnt1/Asic4/Asic2/Scn10a/Atp6v0a1/Atp6v0a4/Atp4b	7
BP	GO:0050793	regulation of developmental process	3/269	19/5881	0.0533165	0.945684	677884/16772/240843	Pakap/Lama1/Brinp2	3
BP	GO:0007017	microtubule-based process	8/269	92/5881	0.0585265	0.945684	69926/219072/16559/269152/16581/13417/16574/242914	Dnah17/Haus4/Kif17/Kif26b/Kifc2/Dnah8/Kif5c/Gm4961	8
BP	GO:0035556	intracellular signal transduction	15/269	215/5881	0.0667066	0.945684	70762/11513/320292/268480/54153/69993/432530/14919/18753/216233/54354/230103/13139/110351/331374	Dclk2/Adcy7/Rasgef1b/Rapgefl1/Rasa4/Chn2/Adcy1/Gucy2e/Prkcd/Socs2/Rassf5/Npr2/Dgka/Rap1gap/Dgkk	15
BP	GO:0007205	protein kinase C-activating G protein-coupled receptor signaling pathway	2/269	10/5881	0.0736046	0.945684	13139/331374	Dgka/Dgkk	2
BP	GO:0019725	cellular homeostasis	2/269	10/5881	0.0736046	0.945684	232223/20191	Txnrd3/Ryr2	2
BP	GO:0052652	cyclic purine nucleotide metabolic process	2/269	10/5881	0.0736046	0.945684	11513/14919	Adcy7/Gucy2e	2
BP	GO:0006260	DNA replication	4/269	36/5881	0.0801745	0.945684	68275/17216/18973/12144	Rpa1/Mcm2/Pole/Blm	4
BP	GO:0006259	DNA metabolic process	10/269	133/5881	0.0825156	0.945684	68275/17216/56210/16881/54427/108168045/18973/14087/12144/21975	Rpa1/Mcm2/Rev1/Lig1/Dnmt3l/Gm46386/Pole/Fanca/Blm/Top3a	10
BP	GO:0007399	nervous system development	2/269	11/5881	0.0873216	0.945684	69697/240843	Camsap3/Brinp2	2
BP	GO:0008272	sulfate transport	2/269	11/5881	0.0873216	0.945684	320718/13521	Slc26a9/Slc26a2	2
BP	GO:0044262	cellular carbohydrate metabolic process	2/269	11/5881	0.0873216	0.945684	56727/71780	Miox/Isyna1	2
BP	GO:0072348	sulfur compound transport	2/269	11/5881	0.0873216	0.945684	320718/13521	Slc26a9/Slc26a2	2
BP	GO:0009165	nucleotide biosynthetic process	6/269	68/5881	0.0894369	0.945684	11513/18641/432530/14919/20135/230103	Adcy7/Pfkl/Adcy1/Gucy2e/Rrm2/Npr2	6
BP	GO:1901293	nucleoside phosphate biosynthetic process	6/269	68/5881	0.0894369	0.945684	11513/18641/432530/14919/20135/230103	Adcy7/Pfkl/Adcy1/Gucy2e/Rrm2/Npr2	6
BP	GO:0006820	anion transport	5/269	54/5881	0.099157	0.945684	320718/12724/13521/18739/269356	Slc26a9/Clcn2/Slc26a2/Pitpnm1/Slc4a11	5
BP	GO:0044242	cellular lipid catabolic process	2/269	12/5881	0.101724	0.945684	232889/78390	Pla2g4c/Pla2g4d	2
BP	GO:0048468	cell development	2/269	12/5881	0.101724	0.945684	69697/240843	Camsap3/Brinp2	2
BP	GO:0016053	organic acid biosynthetic process	3/269	25/5881	0.103829	0.945684	18641/432466/11898	Pfkl/Gm5424/Ass1	3
BP	GO:0046394	carboxylic acid biosynthetic process	3/269	25/5881	0.103829	0.945684	18641/432466/11898	Pfkl/Gm5424/Ass1	3
BP	GO:0048731	system development	3/269	25/5881	0.103829	0.945684	69697/11705/240843	Camsap3/Amh/Brinp2	3
BP	GO:0015698	inorganic anion transport	3/269	27/5881	0.123704	0.999991	320718/12724/13521	Slc26a9/Clcn2/Slc26a2	3
BP	GO:0048869	cellular developmental process	3/269	27/5881	0.123704	0.999991	69697/677884/240843	Camsap3/Pakap/Brinp2	3
BP	GO:2000026	regulation of multicellular organismal development	2/269	14/5881	0.132228	0.999991	16772/240843	Lama1/Brinp2	2
BP	GO:0030001	metal ion transport	6/269	78/5881	0.145503	0.999991	227632/241118/11418/20264/20191/11945	Kcnt1/Asic4/Asic2/Scn10a/Ryr2/Atp4b	6
BP	GO:0016052	carbohydrate catabolic process	2/269	15/5881	0.148169	0.999991	56727/18641	Miox/Pfkl	2
BP	GO:0019751	polyol metabolic process	2/269	16/5881	0.16447	0.999991	56727/71780	Miox/Isyna1	2
BP	GO:0044283	small molecule biosynthetic process	4/269	47/5881	0.166245	0.999991	18641/432466/11898/71780	Pfkl/Gm5424/Ass1/Isyna1	4
BP	GO:0048856	anatomical structure development	6/269	83/5881	0.178369	0.999991	29862/69697/677884/11705/16772/240843	Ninj2/Camsap3/Pakap/Amh/Lama1/Brinp2	6
BP	GO:0006082	organic acid metabolic process	7/269	103/5881	0.191112	0.999991	18641/432466/11898/71984/68631/14660/16425	Pfkl/Gm5424/Ass1/Sars2/Cryl1/Gls/Itih2	7
BP	GO:0019752	carboxylic acid metabolic process	7/269	103/5881	0.191112	0.999991	18641/432466/11898/71984/68631/14660/16425	Pfkl/Gm5424/Ass1/Sars2/Cryl1/Gls/Itih2	7
BP	GO:0043436	oxoacid metabolic process	7/269	103/5881	0.191112	0.999991	18641/432466/11898/71984/68631/14660/16425	Pfkl/Gm5424/Ass1/Sars2/Cryl1/Gls/Itih2	7
BP	GO:0090407	organophosphate biosynthetic process	7/269	103/5881	0.191112	0.999991	11513/18641/432530/71780/14919/20135/230103	Adcy7/Pfkl/Adcy1/Isyna1/Gucy2e/Rrm2/Npr2	7
BP	GO:0032502	developmental process	6/269	85/5881	0.192294	0.999991	29862/69697/677884/11705/16772/240843	Ninj2/Camsap3/Pakap/Amh/Lama1/Brinp2	6
BP	GO:0042592	homeostatic process	2/269	18/5881	0.197898	0.999991	232223/20191	Txnrd3/Ryr2	2
BP	GO:0046434	organophosphate catabolic process	3/269	34/5881	0.202007	0.999991	232889/18641/78390	Pla2g4c/Pfkl/Pla2g4d	3
BP	GO:0009117	nucleotide metabolic process	6/269	88/5881	0.213924	0.999991	11513/18641/432530/14919/20135/230103	Adcy7/Pfkl/Adcy1/Gucy2e/Rrm2/Npr2	6
BP	GO:0006066	alcohol metabolic process	2/269	19/5881	0.214908	0.999991	56727/71780	Miox/Isyna1	2
BP	GO:0006753	nucleoside phosphate metabolic process	6/269	90/5881	0.228792	0.999991	11513/18641/432530/14919/20135/230103	Adcy7/Pfkl/Adcy1/Gucy2e/Rrm2/Npr2	6
BP	GO:0051239	regulation of multicellular organismal process	2/269	20/5881	0.232044	0.999991	16772/240843	Lama1/Brinp2	2
BP	GO:0006813	potassium ion transport	2/269	21/5881	0.249261	0.999991	227632/11945	Kcnt1/Atp4b	2
BP	GO:0016042	lipid catabolic process	2/269	21/5881	0.249261	0.999991	232889/78390	Pla2g4c/Pla2g4d	2
BP	GO:1901615	organic hydroxy compound metabolic process	2/269	22/5881	0.266515	0.999991	56727/71780	Miox/Isyna1	2
BP	GO:0019637	organophosphate metabolic process	9/269	155/5881	0.278084	0.999991	11513/232889/18641/432530/71780/14919/20135/230103/78390	Adcy7/Pla2g4c/Pfkl/Adcy1/Isyna1/Gucy2e/Rrm2/Npr2/Pla2g4d	9
BP	GO:0000003	reproduction	2/269	23/5881	0.283767	0.999991	11705/72148	Amh/Tdrp	2
BP	GO:0006352	DNA-templated transcription, initiation	2/269	23/5881	0.283767	0.999991	71828/72504	Gtf2a1l/Taf4b	2
BP	GO:0022414	reproductive process	2/269	23/5881	0.283767	0.999991	11705/72148	Amh/Tdrp	2
BP	GO:0009152	purine ribonucleotide biosynthetic process	3/269	41/5881	0.288619	0.999991	11513/18641/14919	Adcy7/Pfkl/Gucy2e	3
BP	GO:0009260	ribonucleotide biosynthetic process	3/269	41/5881	0.288619	0.999991	11513/18641/14919	Adcy7/Pfkl/Gucy2e	3
BP	GO:0046390	ribose phosphate biosynthetic process	3/269	41/5881	0.288619	0.999991	11513/18641/14919	Adcy7/Pfkl/Gucy2e	3
BP	GO:0030154	cell differentiation	2/269	24/5881	0.300982	0.999991	69697/240843	Camsap3/Brinp2	2
BP	GO:0006281	DNA repair	4/269	62/5881	0.314896	0.999991	56210/16881/14087/12144	Rev1/Lig1/Fanca/Blm	4
BP	GO:0010629	negative regulation of gene expression	2/269	25/5881	0.318125	0.999991	98558/74108	Mael/Parn	2
BP	GO:0055086	nucleobase-containing small molecule metabolic process	6/269	102/5881	0.323573	0.999991	11513/18641/432530/14919/20135/230103	Adcy7/Pfkl/Adcy1/Gucy2e/Rrm2/Npr2	6
BP	GO:0006520	cellular amino acid metabolic process	4/269	63/5881	0.325401	0.999991	432466/11898/71984/14660	Gm5424/Ass1/Sars2/Gls	4
BP	GO:0006164	purine nucleotide biosynthetic process	3/269	44/5881	0.326725	0.999991	11513/18641/14919	Adcy7/Pfkl/Gucy2e	3
BP	GO:0006996	organelle organization	11/269	204/5881	0.330352	0.999991	17216/171506/17215/219072/17218/71567/30939/17219/17220/621156/21975	Mcm2/H1f8/Mcm3/Haus4/Mcm5/Mcm9/Pttg1/Mcm6/Mcm7/Apoo-ps/Top3a	11
BP	GO:0072522	purine-containing compound biosynthetic process	3/269	45/5881	0.339443	0.999991	11513/18641/14919	Adcy7/Pfkl/Gucy2e	3
BP	GO:0032787	monocarboxylic acid metabolic process	2/269	27/5881	0.352086	0.999991	18641/68631	Pfkl/Cryl1	2
BP	GO:0065008	regulation of biological quality	4/269	67/5881	0.367566	0.999991	18125/677884/232223/20191	Nos1/Pakap/Txnrd3/Ryr2	4
BP	GO:0006821	chloride transport	1/269	10/5881	0.374099	0.999991	12724	Clcn2	1
BP	GO:0007346	regulation of mitotic cell cycle	1/269	10/5881	0.374099	0.999991	240843	Brinp2	1
BP	GO:0009653	anatomical structure morphogenesis	1/269	10/5881	0.374099	0.999991	677884	Pakap	1
BP	GO:0009725	response to hormone	1/269	10/5881	0.374099	0.999991	50518	a	1
BP	GO:0032504	multicellular organism reproduction	1/269	10/5881	0.374099	0.999991	72148	Tdrp	1
BP	GO:0046165	alcohol biosynthetic process	1/269	10/5881	0.374099	0.999991	71780	Isyna1	1
BP	GO:0051270	regulation of cellular component movement	1/269	10/5881	0.374099	0.999991	16772	Lama1	1
BP	GO:0070588	calcium ion transmembrane transport	1/269	10/5881	0.374099	0.999991	20191	Ryr2	1
BP	GO:0098655	cation transmembrane transport	3/269	49/5881	0.39004	0.999991	11975/140494/20191	Atp6v0a1/Atp6v0a4/Ryr2	3
BP	GO:0098662	inorganic cation transmembrane transport	3/269	49/5881	0.39004	0.999991	11975/140494/20191	Atp6v0a1/Atp6v0a4/Ryr2	3
BP	GO:0006749	glutathione metabolic process	2/269	30/5881	0.40185	0.999991	14629/14859	Gclc/Gsta3	2
BP	GO:0006644	phospholipid metabolic process	3/269	50/5881	0.40256	0.999991	232889/71780/78390	Pla2g4c/Isyna1/Pla2g4d	3
BP	GO:0098660	inorganic ion transmembrane transport	3/269	50/5881	0.40256	0.999991	11975/140494/20191	Atp6v0a1/Atp6v0a4/Ryr2	3
BP	GO:0006367	transcription initiation from RNA polymerase II promoter	1/269	11/5881	0.402777	0.999991	71828	Gtf2a1l	1
BP	GO:0006631	fatty acid metabolic process	1/269	11/5881	0.402777	0.999991	68631	Cryl1	1
BP	GO:0006816	calcium ion transport	1/269	11/5881	0.402777	0.999991	20191	Ryr2	1
BP	GO:0010608	posttranscriptional regulation of gene expression	1/269	11/5881	0.402777	0.999991	98558	Mael	1
BP	GO:0048870	cell motility	1/269	11/5881	0.402777	0.999991	16772	Lama1	1
BP	GO:0051674	localization of cell	1/269	11/5881	0.402777	0.999991	16772	Lama1	1
BP	GO:0010605	negative regulation of macromolecule metabolic process	2/269	31/5881	0.418045	0.999991	98558/74108	Mael/Parn	2
BP	GO:0051336	regulation of hydrolase activity	2/269	31/5881	0.418045	0.999991	54153/17216	Rasa4/Mcm2	2
BP	GO:0006974	cellular response to DNA damage stimulus	4/269	72/5881	0.420027	0.999991	56210/16881/14087/12144	Rev1/Lig1/Fanca/Blm	4
BP	GO:0006470	protein dephosphorylation	3/269	52/5881	0.42737	0.999991	19267/19279/19276	Ptpre/Ptprr/Ptprn2	3
BP	GO:0006310	DNA recombination	1/269	12/5881	0.430146	0.999991	16881	Lig1	1
BP	GO:0006402	mRNA catabolic process	1/269	12/5881	0.430146	0.999991	74108	Parn	1
BP	GO:0019953	sexual reproduction	1/269	12/5881	0.430146	0.999991	72148	Tdrp	1
BP	GO:0040011	locomotion	1/269	12/5881	0.430146	0.999991	16772	Lama1	1
BP	GO:0044703	multi-organism reproductive process	1/269	12/5881	0.430146	0.999991	72148	Tdrp	1
BP	GO:0048513	animal organ development	1/269	12/5881	0.430146	0.999991	11705	Amh	1
BP	GO:0009892	negative regulation of metabolic process	2/269	32/5881	0.434015	0.999991	98558/74108	Mael/Parn	2
BP	GO:0009150	purine ribonucleotide metabolic process	3/269	53/5881	0.439642	0.999991	11513/18641/14919	Adcy7/Pfkl/Gucy2e	3
BP	GO:0009259	ribonucleotide metabolic process	3/269	53/5881	0.439642	0.999991	11513/18641/14919	Adcy7/Pfkl/Gucy2e	3
BP	GO:0033554	cellular response to stress	4/269	74/5881	0.440756	0.999991	56210/16881/14087/12144	Rev1/Lig1/Fanca/Blm	4
BP	GO:0034220	ion transmembrane transport	3/269	54/5881	0.451812	0.999991	11975/140494/20191	Atp6v0a1/Atp6v0a4/Ryr2	3
BP	GO:0006401	RNA catabolic process	1/269	13/5881	0.456264	0.999991	74108	Parn	1
BP	GO:0007005	mitochondrion organization	1/269	13/5881	0.456264	0.999991	621156	Apoo-ps	1
BP	GO:0033013	tetrapyrrole metabolic process	1/269	13/5881	0.456264	0.999991	11655	Alas1	1
BP	GO:1901617	organic hydroxy compound biosynthetic process	1/269	13/5881	0.456264	0.999991	71780	Isyna1	1
BP	GO:0007275	multicellular organism development	4/269	76/5881	0.461266	0.999991	69697/11705/16772/240843	Camsap3/Amh/Lama1/Brinp2	4
BP	GO:0044248	cellular catabolic process	6/269	119/5881	0.463801	0.999991	68617/232889/56727/18641/74108/78390	Mtcl1/Pla2g4c/Miox/Pfkl/Parn/Pla2g4d	6
BP	GO:0019693	ribose phosphate metabolic process	3/269	55/5881	0.463874	0.999991	11513/18641/14919	Adcy7/Pfkl/Gucy2e	3
BP	GO:0032259	methylation	2/269	34/5881	0.465231	0.999991	54427/56095	Dnmt3l/Ftsj3	2
BP	GO:0034655	nucleobase-containing compound catabolic process	2/269	34/5881	0.465231	0.999991	18641/74108	Pfkl/Parn	2
BP	GO:0006163	purine nucleotide metabolic process	3/269	56/5881	0.47582	0.999991	11513/18641/14919	Adcy7/Pfkl/Gucy2e	3
BP	GO:0006575	cellular modified amino acid metabolic process	2/269	35/5881	0.480456	0.999991	14629/14859	Gclc/Gsta3	2
BP	GO:0006090	pyruvate metabolic process	1/269	14/5881	0.48119	0.999991	18641	Pfkl	1
BP	GO:0006096	glycolytic process	1/269	14/5881	0.48119	0.999991	18641	Pfkl	1
BP	GO:0006165	nucleoside diphosphate phosphorylation	1/269	14/5881	0.48119	0.999991	18641	Pfkl	1
BP	GO:0006757	ATP generation from ADP	1/269	14/5881	0.48119	0.999991	18641	Pfkl	1
BP	GO:0009132	nucleoside diphosphate metabolic process	1/269	14/5881	0.48119	0.999991	18641	Pfkl	1
BP	GO:0009135	purine nucleoside diphosphate metabolic process	1/269	14/5881	0.48119	0.999991	18641	Pfkl	1
BP	GO:0009179	purine ribonucleoside diphosphate metabolic process	1/269	14/5881	0.48119	0.999991	18641	Pfkl	1
BP	GO:0009185	ribonucleoside diphosphate metabolic process	1/269	14/5881	0.48119	0.999991	18641	Pfkl	1
BP	GO:0042866	pyruvate biosynthetic process	1/269	14/5881	0.48119	0.999991	18641	Pfkl	1
BP	GO:0046031	ADP metabolic process	1/269	14/5881	0.48119	0.999991	18641	Pfkl	1
BP	GO:0046939	nucleotide phosphorylation	1/269	14/5881	0.48119	0.999991	18641	Pfkl	1
BP	GO:0048519	negative regulation of biological process	4/269	78/5881	0.481514	0.999991	17216/98558/74108/240843	Mcm2/Mael/Parn/Brinp2	4
BP	GO:0016311	dephosphorylation	5/269	100/5881	0.48529	0.999991	75219/19267/56405/19279/19276	Dusp18/Ptpre/Dusp14/Ptprr/Ptprn2	5
BP	GO:0072521	purine-containing compound metabolic process	3/269	57/5881	0.487642	0.999991	11513/18641/14919	Adcy7/Pfkl/Gucy2e	3
BP	GO:0044255	cellular lipid metabolic process	4/269	79/5881	0.491526	0.999991	232889/71780/68631/78390	Pla2g4c/Isyna1/Cryl1/Pla2g4d	4
BP	GO:1902600	proton transmembrane transport	2/269	36/5881	0.495413	0.999991	11975/140494	Atp6v0a1/Atp6v0a4	2
BP	GO:0010639	negative regulation of organelle organization	1/269	15/5881	0.504977	0.999991	17216	Mcm2	1
BP	GO:0032879	regulation of localization	1/269	15/5881	0.504977	0.999991	16772	Lama1	1
BP	GO:0043087	regulation of GTPase activity	1/269	15/5881	0.504977	0.999991	54153	Rasa4	1
BP	GO:0045893	positive regulation of transcription, DNA-templated	1/269	15/5881	0.504977	0.999991	14463	Gata4	1
BP	GO:0051254	positive regulation of RNA metabolic process	1/269	15/5881	0.504977	0.999991	14463	Gata4	1
BP	GO:1902680	positive regulation of RNA biosynthetic process	1/269	15/5881	0.504977	0.999991	14463	Gata4	1
BP	GO:1903508	positive regulation of nucleic acid-templated transcription	1/269	15/5881	0.504977	0.999991	14463	Gata4	1
BP	GO:0051128	regulation of cellular component organization	2/269	37/5881	0.510094	0.999991	677884/17216	Pakap/Mcm2	2
BP	GO:0007264	small GTPase mediated signal transduction	3/269	59/5881	0.510892	0.999991	320292/268480/110351	Rasgef1b/Rapgefl1/Rap1gap	3
BP	GO:0045935	positive regulation of nucleobase-containing compound metabolic process	1/269	16/5881	0.527678	0.999991	14463	Gata4	1
BP	GO:0051129	negative regulation of cellular component organization	1/269	16/5881	0.527678	0.999991	17216	Mcm2	1
BP	GO:0070925	organelle assembly	1/269	16/5881	0.527678	0.999991	219072	Haus4	1
BP	GO:0016043	cellular component organization	15/269	329/5881	0.544867	0.999991	69697/677884/17216/171506/17215/219072/17218/66733/71567/241794/30939/17219/17220/621156/21975	Camsap3/Pakap/Mcm2/H1f8/Mcm3/Haus4/Mcm5/Kcng4/Mcm9/Kcng1/Pttg1/Mcm6/Mcm7/Apoo-ps/Top3a	15
BP	GO:0006913	nucleocytoplasmic transport	1/269	17/5881	0.549341	0.999991	381686	Kpna7	1
BP	GO:0051169	nuclear transport	1/269	17/5881	0.549341	0.999991	381686	Kpna7	1
BP	GO:0051186	cofactor metabolic process	4/269	85/5881	0.549777	0.999991	14629/11655/18641/14859	Gclc/Alas1/Pfkl/Gsta3	4
BP	GO:0006869	lipid transport	2/269	40/5881	0.552428	0.999991	11806/18739	Apoa1/Pitpnm1	2
BP	GO:0044270	cellular nitrogen compound catabolic process	2/269	40/5881	0.552428	0.999991	18641/74108	Pfkl/Parn	2
BP	GO:0046700	heterocycle catabolic process	2/269	40/5881	0.552428	0.999991	18641/74108	Pfkl/Parn	2
BP	GO:0032501	multicellular organismal process	5/269	108/5881	0.554335	0.999991	69697/11705/72148/16772/240843	Camsap3/Amh/Tdrp/Lama1/Brinp2	5
BP	GO:0050790	regulation of catalytic activity	2/269	41/5881	0.565957	0.999991	54153/17216	Rasa4/Mcm2	2
BP	GO:0065009	regulation of molecular function	2/269	41/5881	0.565957	0.999991	54153/17216	Rasa4/Mcm2	2
BP	GO:0006364	rRNA processing	1/269	18/5881	0.570014	0.999991	56095	Ftsj3	1
BP	GO:0009166	nucleotide catabolic process	1/269	18/5881	0.570014	0.999991	18641	Pfkl	1
BP	GO:0009891	positive regulation of biosynthetic process	1/269	18/5881	0.570014	0.999991	14463	Gata4	1
BP	GO:0010557	positive regulation of macromolecule biosynthetic process	1/269	18/5881	0.570014	0.999991	14463	Gata4	1
BP	GO:0010628	positive regulation of gene expression	1/269	18/5881	0.570014	0.999991	14463	Gata4	1
BP	GO:0016072	rRNA metabolic process	1/269	18/5881	0.570014	0.999991	56095	Ftsj3	1
BP	GO:0031328	positive regulation of cellular biosynthetic process	1/269	18/5881	0.570014	0.999991	14463	Gata4	1
BP	GO:0044282	small molecule catabolic process	1/269	18/5881	0.570014	0.999991	56727	Miox	1
BP	GO:0045786	negative regulation of cell cycle	1/269	18/5881	0.570014	0.999991	240843	Brinp2	1
BP	GO:0070838	divalent metal ion transport	1/269	18/5881	0.570014	0.999991	20191	Ryr2	1
BP	GO:0071495	cellular response to endogenous stimulus	1/269	18/5881	0.570014	0.999991	50518	a	1
BP	GO:0072511	divalent inorganic cation transport	1/269	18/5881	0.570014	0.999991	20191	Ryr2	1
BP	GO:0072594	establishment of protein localization to organelle	1/269	18/5881	0.570014	0.999991	381686	Kpna7	1
BP	GO:0010876	lipid localization	2/269	42/5881	0.57919	0.999991	11806/18739	Apoa1/Pitpnm1	2
BP	GO:0019439	aromatic compound catabolic process	2/269	42/5881	0.57919	0.999991	18641/74108	Pfkl/Parn	2
BP	GO:0051188	cofactor biosynthetic process	2/269	42/5881	0.57919	0.999991	14629/18641	Gclc/Pfkl	2
BP	GO:1901361	organic cyclic compound catabolic process	2/269	42/5881	0.57919	0.999991	18641/74108	Pfkl/Parn	2
BP	GO:0009719	response to endogenous stimulus	1/269	19/5881	0.589742	0.999991	50518	a	1
BP	GO:0015711	organic anion transport	1/269	19/5881	0.589742	0.999991	18739	Pitpnm1	1
BP	GO:0016485	protein processing	1/269	19/5881	0.589742	0.999991	13363	Dhh	1
BP	GO:0072330	monocarboxylic acid biosynthetic process	1/269	19/5881	0.589742	0.999991	18641	Pfkl	1
BP	GO:0071840	cellular component organization or biogenesis	16/269	362/5881	0.59569	0.999991	69697/677884/17216/171506/17215/219072/17218/66733/71567/56095/241794/30939/17219/17220/621156/21975	Camsap3/Pakap/Mcm2/H1f8/Mcm3/Haus4/Mcm5/Kcng4/Mcm9/Ftsj3/Kcng1/Pttg1/Mcm6/Mcm7/Apoo-ps/Top3a	16
BP	GO:0006790	sulfur compound metabolic process	2/269	44/5881	0.604764	0.999991	14629/14859	Gclc/Gsta3	2
BP	GO:0017144	drug metabolic process	2/269	44/5881	0.604764	0.999991	18125/18641	Nos1/Pfkl	2
BP	GO:0015074	DNA integration	1/269	20/5881	0.608569	0.999991	108168045	Gm46386	1
BP	GO:0019058	viral life cycle	1/269	20/5881	0.608569	0.999991	108168045	Gm46386	1
BP	GO:0019068	virion assembly	1/269	20/5881	0.608569	0.999991	108168045	Gm46386	1
BP	GO:0019359	nicotinamide nucleotide biosynthetic process	1/269	20/5881	0.608569	0.999991	18641	Pfkl	1
BP	GO:0019363	pyridine nucleotide biosynthetic process	1/269	20/5881	0.608569	0.999991	18641	Pfkl	1
BP	GO:0072525	pyridine-containing compound biosynthetic process	1/269	20/5881	0.608569	0.999991	18641	Pfkl	1
BP	GO:1901292	nucleoside phosphate catabolic process	1/269	20/5881	0.608569	0.999991	18641	Pfkl	1
BP	GO:0007155	cell adhesion	7/269	163/5881	0.623276	0.999991	208777/29862/11595/12556/93699/16772/140474	Sned1/Ninj2/Acan/Cdh16/Pcdhgb1/Lama1/Muc4	7
BP	GO:0022610	biological adhesion	7/269	163/5881	0.623276	0.999991	208777/29862/11595/12556/93699/16772/140474	Sned1/Ninj2/Acan/Cdh16/Pcdhgb1/Lama1/Muc4	7
BP	GO:0000278	mitotic cell cycle	1/269	21/5881	0.626534	0.999991	240843	Brinp2	1
BP	GO:0034404	nucleobase-containing small molecule biosynthetic process	1/269	21/5881	0.626534	0.999991	18641	Pfkl	1
BP	GO:0051604	protein maturation	1/269	21/5881	0.626534	0.999991	13363	Dhh	1
BP	GO:0071310	cellular response to organic substance	1/269	21/5881	0.626534	0.999991	50518	a	1
BP	GO:0006887	exocytosis	1/269	22/5881	0.643678	0.999991	277978	Exoc3l	1
BP	GO:0019362	pyridine nucleotide metabolic process	1/269	22/5881	0.643678	0.999991	18641	Pfkl	1
BP	GO:0046496	nicotinamide nucleotide metabolic process	1/269	22/5881	0.643678	0.999991	18641	Pfkl	1
BP	GO:0070887	cellular response to chemical stimulus	1/269	22/5881	0.643678	0.999991	50518	a	1
BP	GO:0072524	pyridine-containing compound metabolic process	1/269	22/5881	0.643678	0.999991	18641	Pfkl	1
BP	GO:0009056	catabolic process	6/269	143/5881	0.644792	0.999991	68617/232889/56727/18641/74108/78390	Mtcl1/Pla2g4c/Miox/Pfkl/Parn/Pla2g4d	6
BP	GO:0006950	response to stress	5/269	120/5881	0.648578	0.999991	29862/56210/16881/14087/12144	Ninj2/Rev1/Lig1/Fanca/Blm	5
BP	GO:0000226	microtubule cytoskeleton organization	1/269	23/5881	0.660037	0.999991	219072	Haus4	1
BP	GO:0006091	generation of precursor metabolites and energy	1/269	23/5881	0.660037	0.999991	18641	Pfkl	1
BP	GO:0006754	ATP biosynthetic process	1/269	23/5881	0.660037	0.999991	18641	Pfkl	1
BP	GO:0009142	nucleoside triphosphate biosynthetic process	1/269	23/5881	0.660037	0.999991	18641	Pfkl	1
BP	GO:0009145	purine nucleoside triphosphate biosynthetic process	1/269	23/5881	0.660037	0.999991	18641	Pfkl	1
BP	GO:0009201	ribonucleoside triphosphate biosynthetic process	1/269	23/5881	0.660037	0.999991	18641	Pfkl	1
BP	GO:0009206	purine ribonucleoside triphosphate biosynthetic process	1/269	23/5881	0.660037	0.999991	18641	Pfkl	1
BP	GO:0032940	secretion by cell	1/269	23/5881	0.660037	0.999991	277978	Exoc3l	1
BP	GO:0033365	protein localization to organelle	1/269	23/5881	0.660037	0.999991	381686	Kpna7	1
BP	GO:1901137	carbohydrate derivative biosynthetic process	5/269	122/5881	0.663012	0.999991	11513/20454/18641/14919/20135	Adcy7/St3gal5/Pfkl/Gucy2e/Rrm2	5
BP	GO:0048522	positive regulation of cellular process	2/269	49/5881	0.663512	0.999991	14463/240843	Gata4/Brinp2	2
BP	GO:0006733	oxidoreduction coenzyme metabolic process	1/269	24/5881	0.675648	0.999991	18641	Pfkl	1
BP	GO:0008654	phospholipid biosynthetic process	1/269	24/5881	0.675648	0.999991	71780	Isyna1	1
BP	GO:0009893	positive regulation of metabolic process	1/269	24/5881	0.675648	0.999991	14463	Gata4	1
BP	GO:0010604	positive regulation of macromolecule metabolic process	1/269	24/5881	0.675648	0.999991	14463	Gata4	1
BP	GO:0031325	positive regulation of cellular metabolic process	1/269	24/5881	0.675648	0.999991	14463	Gata4	1
BP	GO:0051173	positive regulation of nitrogen compound metabolic process	1/269	24/5881	0.675648	0.999991	14463	Gata4	1
BP	GO:0018193	peptidyl-amino acid modification	2/269	51/5881	0.684972	0.999991	242726/18600	Padi6/Padi2	2
BP	GO:0006413	translational initiation	1/269	25/5881	0.690545	0.999991	218268	Eif4e1b	1
BP	GO:0009124	nucleoside monophosphate biosynthetic process	1/269	25/5881	0.690545	0.999991	18641	Pfkl	1
BP	GO:0009127	purine nucleoside monophosphate biosynthetic process	1/269	25/5881	0.690545	0.999991	18641	Pfkl	1
BP	GO:0009156	ribonucleoside monophosphate biosynthetic process	1/269	25/5881	0.690545	0.999991	18641	Pfkl	1
BP	GO:0009168	purine ribonucleoside monophosphate biosynthetic process	1/269	25/5881	0.690545	0.999991	18641	Pfkl	1
BP	GO:0010033	response to organic substance	1/269	25/5881	0.690545	0.999991	50518	a	1
BP	GO:0043414	macromolecule methylation	1/269	25/5881	0.690545	0.999991	54427	Dnmt3l	1
BP	GO:0061024	membrane organization	1/269	25/5881	0.690545	0.999991	621156	Apoo-ps	1
BP	GO:0051704	multi-organism process	2/269	52/5881	0.695276	0.999991	108168045/72148	Gm46386/Tdrp	2
BP	GO:0051056	regulation of small GTPase mediated signal transduction	1/269	26/5881	0.70476	0.999991	110351	Rap1gap	1
BP	GO:0051260	protein homooligomerization	2/269	54/5881	0.71505	0.999991	66733/241794	Kcng4/Kcng1	2
BP	GO:0006334	nucleosome assembly	1/269	27/5881	0.718325	0.999991	171506	H1f8	1
BP	GO:0031497	chromatin assembly	1/269	27/5881	0.718325	0.999991	171506	H1f8	1
BP	GO:0007049	cell cycle	2/269	55/5881	0.724529	0.999991	219072/240843	Haus4/Brinp2	2
BP	GO:0034728	nucleosome organization	1/269	28/5881	0.731268	0.999991	171506	H1f8	1
BP	GO:0051726	regulation of cell cycle	1/269	28/5881	0.731268	0.999991	240843	Brinp2	1
BP	GO:0006629	lipid metabolic process	6/269	157/5881	0.731575	0.999991	232889/71780/75772/71584/68631/78390	Pla2g4c/Isyna1/Pnpla5/Gdpd2/Cryl1/Pla2g4d	6
BP	GO:1901575	organic substance catabolic process	5/269	133/5881	0.735384	0.999991	232889/56727/18641/74108/78390	Pla2g4c/Miox/Pfkl/Parn/Pla2g4d	5
BP	GO:0048518	positive regulation of biological process	2/269	57/5881	0.742689	0.999991	14463/240843	Gata4/Brinp2	2
BP	GO:0006323	DNA packaging	1/269	29/5881	0.743619	0.999991	171506	H1f8	1
BP	GO:0006333	chromatin assembly or disassembly	1/269	29/5881	0.743619	0.999991	171506	H1f8	1
BP	GO:1901135	carbohydrate derivative metabolic process	6/269	160/5881	0.748087	0.999991	11513/20454/18641/14919/20135/16425	Adcy7/St3gal5/Pfkl/Gucy2e/Rrm2/Itih2	6
BP	GO:0007267	cell-cell signaling	1/269	31/5881	0.766649	0.999991	13363	Dhh	1
BP	GO:0042157	lipoprotein metabolic process	1/269	31/5881	0.766649	0.999991	11806	Apoa1	1
BP	GO:0046034	ATP metabolic process	1/269	31/5881	0.766649	0.999991	18641	Pfkl	1
BP	GO:0006468	protein phosphorylation	20/269	499/5881	0.767922	0.999991	17451/70762/26559/20871/381759/226778/110542/269209/380698/69847/75607/14919/18595/18753/333050/244418/26564/230103/243659/13649	Mos/Dclk2/Hunk/Aurkc/Wee2/Mark1/Amhr2/Stk36/Obscn/Wnk4/Wnk2/Gucy2e/Pdgfra/Prkcd/Ksr2/Prag1/Ror2/Npr2/Styk1/Egfr	20
BP	GO:0009144	purine nucleoside triphosphate metabolic process	1/269	32/5881	0.777379	0.999991	18641	Pfkl	1
BP	GO:0009199	ribonucleoside triphosphate metabolic process	1/269	32/5881	0.777379	0.999991	18641	Pfkl	1
BP	GO:0009205	purine ribonucleoside triphosphate metabolic process	1/269	32/5881	0.777379	0.999991	18641	Pfkl	1
BP	GO:0033043	regulation of organelle organization	1/269	32/5881	0.777379	0.999991	17216	Mcm2	1
BP	GO:0046903	secretion	1/269	32/5881	0.777379	0.999991	277978	Exoc3l	1
BP	GO:0065004	protein-DNA complex assembly	1/269	32/5881	0.777379	0.999991	171506	H1f8	1
BP	GO:0051259	protein complex oligomerization	2/269	62/5881	0.783664	0.999991	66733/241794	Kcng4/Kcng1	2
BP	GO:0009123	nucleoside monophosphate metabolic process	1/269	33/5881	0.787618	0.999991	18641	Pfkl	1
BP	GO:0009126	purine nucleoside monophosphate metabolic process	1/269	33/5881	0.787618	0.999991	18641	Pfkl	1
BP	GO:0009161	ribonucleoside monophosphate metabolic process	1/269	33/5881	0.787618	0.999991	18641	Pfkl	1
BP	GO:0009167	purine ribonucleoside monophosphate metabolic process	1/269	33/5881	0.787618	0.999991	18641	Pfkl	1
BP	GO:0071824	protein-DNA complex subunit organization	1/269	33/5881	0.787618	0.999991	171506	H1f8	1
BP	GO:0009141	nucleoside triphosphate metabolic process	1/269	34/5881	0.797387	0.999991	18641	Pfkl	1
BP	GO:0042254	ribosome biogenesis	1/269	34/5881	0.797387	0.999991	56095	Ftsj3	1
BP	GO:1902531	regulation of intracellular signal transduction	1/269	34/5881	0.797387	0.999991	110351	Rap1gap	1
BP	GO:0048523	negative regulation of cellular process	2/269	65/5881	0.805411	0.999991	17216/240843	Mcm2/Brinp2	2
BP	GO:0006396	RNA processing	4/269	120/5881	0.806521	0.999991	234373/75773/110532/56095	Sugp2/Adad2/Adarb1/Ftsj3	4
BP	GO:0006418	tRNA aminoacylation for protein translation	1/269	35/5881	0.806709	0.999991	71984	Sars2	1
BP	GO:0009108	coenzyme biosynthetic process	1/269	35/5881	0.806709	0.999991	18641	Pfkl	1
BP	GO:0016032	viral process	1/269	36/5881	0.815603	0.999991	108168045	Gm46386	1
BP	GO:0022402	cell cycle process	1/269	36/5881	0.815603	0.999991	219072	Haus4	1
BP	GO:0042221	response to chemical	1/269	36/5881	0.815603	0.999991	50518	a	1
BP	GO:0044403	symbiont process	1/269	36/5881	0.815603	0.999991	108168045	Gm46386	1
BP	GO:0044419	interspecies interaction between organisms	1/269	36/5881	0.815603	0.999991	108168045	Gm46386	1
BP	GO:0043038	amino acid activation	1/269	39/5881	0.839912	0.999991	71984	Sars2	1
BP	GO:0043039	tRNA aminoacylation	1/269	39/5881	0.839912	0.999991	71984	Sars2	1
BP	GO:0007166	cell surface receptor signaling pathway	2/269	73/5881	0.854197	0.999991	14368/14371	Fzd6/Fzd9	2
BP	GO:0006732	coenzyme metabolic process	1/269	41/5881	0.854317	0.999991	18641	Pfkl	1
BP	GO:0022613	ribonucleoprotein complex biogenesis	1/269	41/5881	0.854317	0.999991	56095	Ftsj3	1
BP	GO:0071705	nitrogen compound transport	4/269	137/5881	0.879848	0.999991	11775/381686/56807/19746	Ap3b2/Kpna7/Scamp5/Rhd	4
BP	GO:0033036	macromolecule localization	5/269	165/5881	0.88071	0.999991	11775/381686/56807/11806/18739	Ap3b2/Kpna7/Scamp5/Apoa1/Pitpnm1	5
BP	GO:0034470	ncRNA processing	1/269	46/5881	0.884927	0.999991	56095	Ftsj3	1
BP	GO:0016071	mRNA metabolic process	1/269	49/5881	0.900122	0.999991	74108	Parn	1
BP	GO:0034660	ncRNA metabolic process	2/269	85/5881	0.906775	0.999991	71984/56095	Sars2/Ftsj3	2
BP	GO:0015031	protein transport	3/269	117/5881	0.909461	0.999991	11775/381686/56807	Ap3b2/Kpna7/Scamp5	3
BP	GO:0015833	peptide transport	3/269	117/5881	0.909461	0.999991	11775/381686/56807	Ap3b2/Kpna7/Scamp5	3
BP	GO:0006366	transcription by RNA polymerase II	1/269	52/5881	0.913317	0.999991	71828	Gtf2a1l	1
BP	GO:0071702	organic substance transport	5/269	177/5881	0.914182	0.999991	11775/381686/56807/11806/18739	Ap3b2/Kpna7/Scamp5/Apoa1/Pitpnm1	5
BP	GO:0042886	amide transport	3/269	119/5881	0.915299	0.999991	11775/381686/56807	Ap3b2/Kpna7/Scamp5	3
BP	GO:0045184	establishment of protein localization	3/269	119/5881	0.915299	0.999991	11775/381686/56807	Ap3b2/Kpna7/Scamp5	3
BP	GO:0008610	lipid biosynthetic process	1/269	54/5881	0.921133	0.999991	71780	Isyna1	1
BP	GO:0016579	protein deubiquitination	1/269	55/5881	0.924774	0.999991	53376	Usp2	1
BP	GO:0070646	protein modification by small protein removal	1/269	55/5881	0.924774	0.999991	53376	Usp2	1
BP	GO:0008104	protein localization	3/269	123/5881	0.925962	0.999991	11775/381686/56807	Ap3b2/Kpna7/Scamp5	3
BP	GO:0006325	chromatin organization	1/269	57/5881	0.931561	0.999991	171506	H1f8	1
BP	GO:0006486	protein glycosylation	1/269	59/5881	0.937738	0.999991	20454	St3gal5	1
BP	GO:0009101	glycoprotein biosynthetic process	1/269	59/5881	0.937738	0.999991	20454	St3gal5	1
BP	GO:0043413	macromolecule glycosylation	1/269	59/5881	0.937738	0.999991	20454	St3gal5	1
BP	GO:0070085	glycosylation	1/269	59/5881	0.937738	0.999991	20454	St3gal5	1
BP	GO:0009100	glycoprotein metabolic process	1/269	60/5881	0.940615	0.999991	20454	St3gal5	1
BP	GO:0022607	cellular component assembly	4/269	161/5881	0.942004	0.999991	171506/219072/66733/241794	H1f8/Haus4/Kcng4/Kcng1	4
BP	GO:0006886	intracellular protein transport	2/269	99/5881	0.945643	0.999991	11775/381686	Ap3b2/Kpna7	2
BP	GO:0007186	G protein-coupled receptor signaling pathway	14/269	438/5881	0.945939	0.999991	14766/13491/258364/243407/217143/76206/14309/258571/11609/13139/17171/331374/241070/19065	Adgrg1/Drd4/Or10d5j/Qrfprl/Gpr179/Gpr165/Fshr/Or5m3b/Agtr2/Dgka/Mas1/Dgkk/Cmklr2/Npy4r	14
BP	GO:0010941	regulation of cell death	1/269	62/5881	0.945977	0.999991	12049	Bcl2l10	1
BP	GO:0042981	regulation of apoptotic process	1/269	62/5881	0.945977	0.999991	12049	Bcl2l10	1
BP	GO:0043067	regulation of programmed cell death	1/269	62/5881	0.945977	0.999991	12049	Bcl2l10	1
BP	GO:0044085	cellular component biogenesis	5/269	194/5881	0.947459	0.999991	171506/219072/66733/56095/241794	H1f8/Haus4/Kcng4/Ftsj3/Kcng1	5
BP	GO:0044265	cellular macromolecule catabolic process	1/269	64/5881	0.950857	0.999991	74108	Parn	1
BP	GO:0006399	tRNA metabolic process	1/269	66/5881	0.955297	0.999991	71984	Sars2	1
BP	GO:0034613	cellular protein localization	2/269	106/5881	0.958739	0.999991	11775/381686	Ap3b2/Kpna7	2
BP	GO:0070727	cellular macromolecule localization	2/269	106/5881	0.958739	0.999991	11775/381686	Ap3b2/Kpna7	2
BP	GO:0065003	protein-containing complex assembly	3/269	141/5881	0.960337	0.999991	171506/66733/241794	H1f8/Kcng4/Kcng1	3
BP	GO:0007010	cytoskeleton organization	1/269	70/5881	0.963014	0.999991	219072	Haus4	1
BP	GO:0009057	macromolecule catabolic process	1/269	71/5881	0.964726	0.999991	74108	Parn	1
BP	GO:0007156	homophilic cell adhesion via plasma membrane adhesion molecules	2/269	111/5881	0.966186	0.999991	12556/93699	Cdh16/Pcdhgb1	2
BP	GO:0098742	cell-cell adhesion via plasma-membrane adhesion molecules	2/269	111/5881	0.966186	0.999991	12556/93699	Cdh16/Pcdhgb1	2
BP	GO:0098609	cell-cell adhesion	2/269	112/5881	0.967513	0.999991	12556/93699	Cdh16/Pcdhgb1	2
BP	GO:0006915	apoptotic process	1/269	73/5881	0.967917	0.999991	12049	Bcl2l10	1
BP	GO:0008219	cell death	1/269	73/5881	0.967917	0.999991	12049	Bcl2l10	1
BP	GO:0009966	regulation of signal transduction	1/269	73/5881	0.967917	0.999991	110351	Rap1gap	1
BP	GO:0010646	regulation of cell communication	1/269	73/5881	0.967917	0.999991	110351	Rap1gap	1
BP	GO:0012501	programmed cell death	1/269	73/5881	0.967917	0.999991	12049	Bcl2l10	1
BP	GO:0043933	protein-containing complex subunit organization	3/269	148/5881	0.969114	0.999991	171506/66733/241794	H1f8/Kcng4/Kcng1	3
BP	GO:0023051	regulation of signaling	1/269	74/5881	0.969403	0.999991	110351	Rap1gap	1
BP	GO:0070647	protein modification by small protein conjugation or removal	1/269	76/5881	0.972172	0.999991	53376	Usp2	1
BP	GO:0016192	vesicle-mediated transport	2/269	117/5881	0.973428	0.999991	11775/277978	Ap3b2/Exoc3l	2
BP	GO:0034622	cellular protein-containing complex assembly	1/269	78/5881	0.974692	0.999991	171506	H1f8	1
BP	GO:0046907	intracellular transport	2/269	124/5881	0.979997	0.999991	11775/381686	Ap3b2/Kpna7	2
BP	GO:0048583	regulation of response to stimulus	1/269	84/5881	0.980966	0.999991	110351	Rap1gap	1
BP	GO:0051649	establishment of localization in cell	2/269	126/5881	0.981565	0.999991	11775/381686	Ap3b2/Kpna7	2
BP	GO:0006955	immune response	1/269	89/5881	0.984992	0.999991	57266	Cxcl14	1
BP	GO:0006508	proteolysis	11/269	423/5881	0.9888	0.999991	12337/215095/13363/13479/11421/18792/53376/11501/17381/17390/17229	Capn5/Astl/Dhh/Dpep1/Ace/Plau/Usp2/Adam8/Mmp12/Mmp2/Tpsb2	11
BP	GO:0002376	immune system process	1/269	96/5881	0.989244	0.999991	57266	Cxcl14	1
BP	GO:0051641	cellular localization	2/269	146/5881	0.991943	0.999991	11775/381686	Ap3b2/Kpna7	2
BP	GO:1901566	organonitrogen compound biosynthetic process	9/269	451/5881	0.999177	0.999991	218268/11513/20454/14629/18641/432466/11898/14919/71984	Eif4e1b/Adcy7/St3gal5/Gclc/Pfkl/Gm5424/Ass1/Gucy2e/Sars2	9
BP	GO:0006518	peptide metabolic process	4/269	334/5881	0.999902	0.999991	218268/14629/14859/71984	Eif4e1b/Gclc/Gsta3/Sars2	4
BP	GO:0043043	peptide biosynthetic process	3/269	301/5881	0.999932	0.999991	218268/14629/71984	Eif4e1b/Gclc/Sars2	3
BP	GO:0043603	cellular amide metabolic process	4/269	343/5881	0.999933	0.999991	218268/14629/14859/71984	Eif4e1b/Gclc/Gsta3/Sars2	4
BP	GO:0043604	amide biosynthetic process	3/269	304/5881	0.99994	0.999991	218268/14629/71984	Eif4e1b/Gclc/Sars2	3
BP	GO:0006412	translation	2/269	299/5881	0.999991	0.999991	218268/71984	Eif4e1b/Sars2	2
CC	GO:0005667	transcription factor complex	4/159	20/3159	0.0159086	0.901268	71828/13555/242705/72504	Gtf2a1l/E2f1/E2f2/Taf4b	4
CC	GO:0099080	supramolecular complex	3/159	19/3159	0.0670529	0.901268	21954/17150/170947	Tnni3/Mfap2/Myoz3	3
CC	GO:0099081	supramolecular polymer	3/159	19/3159	0.0670529	0.901268	21954/17150/170947	Tnni3/Mfap2/Myoz3	3
CC	GO:0099512	supramolecular fiber	3/159	19/3159	0.0670529	0.901268	21954/17150/170947	Tnni3/Mfap2/Myoz3	3
CC	GO:0090575	RNA polymerase II transcription factor complex	2/159	10/3159	0.0868721	0.901268	71828/72504	Gtf2a1l/Taf4b	2
CC	GO:0044798	nuclear transcription factor complex	2/159	11/3159	0.102774	0.901268	71828/72504	Gtf2a1l/Taf4b	2
CC	GO:0016591	RNA polymerase II, holoenzyme	2/159	12/3159	0.119394	0.901268	71828/72504	Gtf2a1l/Taf4b	2
CC	GO:0033176	proton-transporting V-type ATPase complex	2/159	12/3159	0.119394	0.901268	11975/140494	Atp6v0a1/Atp6v0a4	2
CC	GO:0005875	microtubule associated complex	3/159	25/3159	0.128258	0.901268	69926/219072/13417	Dnah17/Haus4/Dnah8	3
CC	GO:0000428	DNA-directed RNA polymerase complex	2/159	14/3159	0.154351	0.901268	71828/72504	Gtf2a1l/Taf4b	2
CC	GO:0055029	nuclear DNA-directed RNA polymerase complex	2/159	14/3159	0.154351	0.901268	71828/72504	Gtf2a1l/Taf4b	2
CC	GO:0031012	extracellular matrix	3/159	28/3159	0.164234	0.901268	17150/17381/17390	Mfap2/Mmp12/Mmp2	3
CC	GO:0005654	nucleoplasm	5/159	59/3159	0.173421	0.901268	71828/216154/14087/69928/72504	Gtf2a1l/Med16/Fanca/Cenps/Taf4b	5
CC	GO:0044451	nucleoplasm part	5/159	59/3159	0.173421	0.901268	71828/216154/14087/69928/72504	Gtf2a1l/Med16/Fanca/Cenps/Taf4b	5
CC	GO:0044421	extracellular region part	5/159	60/3159	0.182028	0.901268	68617/15139/17150/17381/17390	Mtcl1/Hc/Mfap2/Mmp12/Mmp2	5
CC	GO:0030880	RNA polymerase complex	2/159	16/3159	0.190958	0.901268	71828/72504	Gtf2a1l/Taf4b	2
CC	GO:0044430	cytoskeletal part	7/159	94/3159	0.192298	0.901268	21954/432516/69926/17919/219072/13417/217328	Tnni3/Myo1a/Dnah17/Myo5b/Haus4/Dnah8/Myo15b	7
CC	GO:0005856	cytoskeleton	8/159	111/3159	0.193307	0.901268	21954/432516/69926/17919/219072/109620/13417/217328	Tnni3/Myo1a/Dnah17/Myo5b/Haus4/Dsp/Dnah8/Myo15b	8
CC	GO:0033177	proton-transporting two-sector ATPase complex, proton-transporting domain	2/159	17/3159	0.209672	0.901268	11975/140494	Atp6v0a1/Atp6v0a4	2
CC	GO:0005576	extracellular region	17/159	276/3159	0.221368	0.901268	68617/50518/52020/16011/15139/75526/16846/50766/433502/641361/277343/17150/11806/278507/17381/17390/57266	Mtcl1/a/Umodl1/Igfbp5/Hc/Eppin/Lep/Crim1/Wfdc6b/Pinlyp/Wfdc8/Mfap2/Apoa1/Wfikkn2/Mmp12/Mmp2/Cxcl14	17
CC	GO:0015630	microtubule cytoskeleton	3/159	34/3159	0.243197	0.901268	69926/219072/13417	Dnah17/Haus4/Dnah8	3
CC	GO:0030286	dynein complex	2/159	20/3159	0.266616	0.901268	69926/13417	Dnah17/Dnah8	2
CC	GO:0005887	integral component of plasma membrane	2/159	21/3159	0.285669	0.901268	20264/11945	Scn10a/Atp4b	2
CC	GO:1902495	transmembrane transporter complex	2/159	22/3159	0.304674	0.901268	20264/11945	Scn10a/Atp4b	2
CC	GO:1990351	transporter complex	2/159	22/3159	0.304674	0.901268	20264/11945	Scn10a/Atp4b	2
CC	GO:0061695	transferase complex, transferring phosphorus-containing groups	2/159	23/3159	0.323588	0.901268	71828/72504	Gtf2a1l/Taf4b	2
CC	GO:0031974	membrane-enclosed lumen	6/159	93/3159	0.325754	0.901268	71828/11655/216154/14087/69928/72504	Gtf2a1l/Alas1/Med16/Fanca/Cenps/Taf4b	6
CC	GO:0043233	organelle lumen	6/159	93/3159	0.325754	0.901268	71828/11655/216154/14087/69928/72504	Gtf2a1l/Alas1/Med16/Fanca/Cenps/Taf4b	6
CC	GO:0070013	intracellular organelle lumen	6/159	93/3159	0.325754	0.901268	71828/11655/216154/14087/69928/72504	Gtf2a1l/Alas1/Med16/Fanca/Cenps/Taf4b	6
CC	GO:0016459	myosin complex	3/159	41/3159	0.340953	0.901268	432516/17919/217328	Myo1a/Myo5b/Myo15b	3
CC	GO:0015629	actin cytoskeleton	4/159	59/3159	0.34555	0.901268	21954/432516/17919/217328	Tnni3/Myo1a/Myo5b/Myo15b	4
CC	GO:0031226	intrinsic component of plasma membrane	2/159	27/3159	0.397613	0.901268	20264/11945	Scn10a/Atp4b	2
CC	GO:0000145	exocyst	1/159	10/3159	0.403806	0.901268	277978	Exoc3l	1
CC	GO:0005643	nuclear pore	1/159	10/3159	0.403806	0.901268	71805	Nup93	1
CC	GO:0005938	cell cortex	1/159	10/3159	0.403806	0.901268	277978	Exoc3l	1
CC	GO:0044448	cell cortex part	1/159	10/3159	0.403806	0.901268	277978	Exoc3l	1
CC	GO:0031981	nuclear lumen	5/159	84/3159	0.417184	0.901268	71828/216154/14087/69928/72504	Gtf2a1l/Med16/Fanca/Cenps/Taf4b	5
CC	GO:0016469	proton-transporting two-sector ATPase complex	2/159	29/3159	0.433248	0.901268	11975/140494	Atp6v0a1/Atp6v0a4	2
CC	GO:0005635	nuclear envelope	1/159	11/3159	0.433909	0.901268	71805	Nup93	1
CC	GO:0031300	intrinsic component of organelle membrane	1/159	11/3159	0.433909	0.901268	621156	Apoo-ps	1
CC	GO:0031301	integral component of organelle membrane	1/159	11/3159	0.433909	0.901268	621156	Apoo-ps	1
CC	GO:0099568	cytoplasmic region	1/159	11/3159	0.433909	0.901268	277978	Exoc3l	1
CC	GO:0005615	extracellular space	2/159	32/3159	0.484515	0.901268	68617/15139	Mtcl1/Hc	2
CC	GO:0000775	chromosome, centromeric region	1/159	13/3159	0.489658	0.901268	12616	Cenpb	1
CC	GO:0000786	nucleosome	1/159	13/3159	0.489658	0.901268	171506	H1f8	1
CC	GO:0071944	cell periphery	4/159	73/3159	0.505687	0.901268	11513/20264/11945/277978	Adcy7/Scn10a/Atp4b/Exoc3l	4
CC	GO:0044815	DNA packaging complex	1/159	14/3159	0.515451	0.901268	171506	H1f8	1
CC	GO:0032993	protein-DNA complex	1/159	15/3159	0.539948	0.901268	171506	H1f8	1
CC	GO:0005634	nucleus	19/159	381/3159	0.556077	0.901268	621875/68275/71828/17216/14463/71805/15427/18973/216154/12419/170828/56095/30939/14087/12144/69928/74108/72504/214669	A530040E14Rik/Rpa1/Gtf2a1l/Mcm2/Gata4/Nup93/Hoxc9/Pole/Med16/Cbx5/Vgll1/Ftsj3/Pttg1/Fanca/Blm/Cenps/Parn/Taf4b/L3mbtl2	19
CC	GO:0000139	Golgi membrane	1/159	16/3159	0.563214	0.901268	330406	B4galnt3	1
CC	GO:0098800	inner mitochondrial membrane protein complex	1/159	16/3159	0.563214	0.901268	621156	Apoo-ps	1
CC	GO:0044428	nuclear part	6/159	121/3159	0.576469	0.901268	71828/71805/216154/14087/69928/72504	Gtf2a1l/Nup93/Med16/Fanca/Cenps/Taf4b	6
CC	GO:0098687	chromosomal region	1/159	17/3159	0.58531	0.901268	12616	Cenpb	1
CC	GO:0099023	tethering complex	1/159	17/3159	0.58531	0.901268	277978	Exoc3l	1
CC	GO:0098797	plasma membrane protein complex	2/159	39/3159	0.592337	0.901268	20264/11945	Scn10a/Atp4b	2
CC	GO:0000785	chromatin	1/159	18/3159	0.606296	0.901268	171506	H1f8	1
CC	GO:0034702	ion channel complex	1/159	18/3159	0.606296	0.901268	20264	Scn10a	1
CC	GO:0034703	cation channel complex	1/159	18/3159	0.606296	0.901268	20264	Scn10a	1
CC	GO:0098791	Golgi subcompartment	1/159	18/3159	0.606296	0.901268	330406	B4galnt3	1
CC	GO:0005886	plasma membrane	3/159	63/3159	0.622825	0.901268	11513/20264/11945	Adcy7/Scn10a/Atp4b	3
CC	GO:0005694	chromosome	3/159	65/3159	0.644151	0.901268	171506/12616/21975	H1f8/Cenpb/Top3a	3
CC	GO:1990234	transferase complex	2/159	44/3159	0.658575	0.901268	71828/72504	Gtf2a1l/Taf4b	2
CC	GO:0098796	membrane protein complex	6/159	134/3159	0.676809	0.901268	11775/20264/11975/140494/11945/621156	Ap3b2/Scn10a/Atp6v0a1/Atp6v0a4/Atp4b/Apoo-ps	6
CC	GO:0044422	organelle part	19/159	412/3159	0.698837	0.901268	21954/432516/71828/11655/171506/12616/69926/71805/17919/219072/216154/13417/217328/14087/170947/69928/72504/330406/621156	Tnni3/Myo1a/Gtf2a1l/Alas1/H1f8/Cenpb/Dnah17/Nup93/Myo5b/Haus4/Med16/Dnah8/Myo15b/Fanca/Myoz3/Cenps/Taf4b/B4galnt3/Apoo-ps	19
CC	GO:1902494	catalytic complex	5/159	119/3159	0.725531	0.901268	71828/69926/13417/11945/72504	Gtf2a1l/Dnah17/Dnah8/Atp4b/Taf4b	5
CC	GO:0016592	mediator complex	1/159	25/3159	0.726414	0.901268	216154	Med16	1
CC	GO:0044455	mitochondrial membrane part	1/159	25/3159	0.726414	0.901268	621156	Apoo-ps	1
CC	GO:0005743	mitochondrial inner membrane	1/159	26/3159	0.740295	0.901268	621156	Apoo-ps	1
CC	GO:0030117	membrane coat	1/159	26/3159	0.740295	0.901268	11775	Ap3b2	1
CC	GO:0048475	coated membrane	1/159	26/3159	0.740295	0.901268	11775	Ap3b2	1
CC	GO:0044427	chromosomal part	2/159	52/3159	0.746396	0.901268	171506/12616	H1f8/Cenpb	2
CC	GO:0019866	organelle inner membrane	1/159	27/3159	0.753475	0.901268	621156	Apoo-ps	1
CC	GO:0031410	cytoplasmic vesicle	1/159	27/3159	0.753475	0.901268	12652	Chga	1
CC	GO:0031982	vesicle	1/159	27/3159	0.753475	0.901268	12652	Chga	1
CC	GO:0097708	intracellular vesicle	1/159	27/3159	0.753475	0.901268	12652	Chga	1
CC	GO:0098798	mitochondrial protein complex	1/159	27/3159	0.753475	0.901268	621156	Apoo-ps	1
CC	GO:0044446	intracellular organelle part	18/159	405/3159	0.754309	0.901268	21954/432516/71828/11655/171506/12616/69926/71805/17919/219072/216154/13417/217328/14087/69928/72504/330406/621156	Tnni3/Myo1a/Gtf2a1l/Alas1/H1f8/Cenpb/Dnah17/Nup93/Myo5b/Haus4/Med16/Dnah8/Myo15b/Fanca/Cenps/Taf4b/B4galnt3/Apoo-ps	18
CC	GO:0044459	plasma membrane part	2/159	53/3159	0.755902	0.901268	20264/11945	Scn10a/Atp4b	2
CC	GO:0044429	mitochondrial part	2/159	56/3159	0.782605	0.90764	11655/621156	Alas1/Apoo-ps	2
CC	GO:0031967	organelle envelope	2/159	59/3159	0.806726	0.90764	71805/621156	Nup93/Apoo-ps	2
CC	GO:0031975	envelope	2/159	59/3159	0.806726	0.90764	71805/621156	Nup93/Apoo-ps	2
CC	GO:0005794	Golgi apparatus	1/159	32/3159	0.810044	0.90764	330406	B4galnt3	1
CC	GO:0044431	Golgi apparatus part	1/159	32/3159	0.810044	0.90764	330406	B4galnt3	1
CC	GO:0031966	mitochondrial membrane	1/159	42/3159	0.887364	0.982439	621156	Apoo-ps	1
CC	GO:0005739	mitochondrion	2/159	76/3159	0.903493	0.988528	11655/621156	Alas1/Apoo-ps	2
CC	GO:0005740	mitochondrial envelope	1/159	48/3159	0.91775	0.992451	621156	Apoo-ps	1
CC	GO:0012505	endomembrane system	3/159	116/3159	0.938613	0.993385	71805/12652/330406	Nup93/Chga/B4galnt3	3
CC	GO:0031984	organelle subcompartment	1/159	54/3159	0.939977	0.993385	330406	B4galnt3	1
CC	GO:0031090	organelle membrane	2/159	92/3159	0.951507	0.994271	330406/621156	B4galnt3/Apoo-ps	2
CC	GO:0098588	bounding membrane of organelle	1/159	64/3159	0.964544	0.996695	330406	B4galnt3	1
CC	GO:0043228	non-membrane-bounded organelle	12/159	415/3159	0.991896	0.999988	21954/432516/171506/12616/69926/17919/219072/109620/13417/217328/170947/21975	Tnni3/Myo1a/H1f8/Cenpb/Dnah17/Myo5b/Haus4/Dsp/Dnah8/Myo15b/Myoz3/Top3a	12
CC	GO:0043232	intracellular non-membrane-bounded organelle	12/159	415/3159	0.991896	0.999988	21954/432516/171506/12616/69926/17919/219072/109620/13417/217328/170947/21975	Tnni3/Myo1a/H1f8/Cenpb/Dnah17/Myo5b/Haus4/Dsp/Dnah8/Myo15b/Myoz3/Top3a	12
CC	GO:0044444	cytoplasmic part	8/159	476/3159	0.999988	0.999988	21954/11655/11775/12652/170947/277978/330406/621156	Tnni3/Alas1/Ap3b2/Chga/Myoz3/Exoc3l/B4galnt3/Apoo-ps	8
MF	GO:0004867	serine-type endopeptidase inhibitor activity	7/479	23/8985	0.000136012	0.0315547	75526/50766/433502/277343/278507/12836/16425	Eppin/Crim1/Wfdc6b/Wfdc8/Wfikkn2/Col7a1/Itih2	7
MF	GO:0016879	ligase activity, forming carbon-nitrogen bonds	5/479	16/8985	0.00112783	0.130828	14629/432466/11898/270685/108156	Gclc/Gm5424/Ass1/Mthfd1l/Mthfd1	5
MF	GO:0008083	growth factor activity	10/479	64/8985	0.00190441	0.131843	12155/14566/16323/11705/23886/54635/12161/14562/70314/16324	Bmp15/Gdf9/Inhba/Amh/Gdf15/Pdgfc/Bmp6/Gdf3/Rabep2/Inhbb	10
MF	GO:0005216	ion channel activity	19/479	181/8985	0.00355109	0.131843	246133/12724/12292/16512/241118/11449/233649/14807/11418/63873/66733/12289/20264/241794/14812/20191/14799/14803/15165	Kcne2/Clcn2/Cacna1s/Kcnh3/Asic4/Chrng/Cnga4/Grik3/Asic2/Trpv4/Kcng4/Cacna1d/Scn10a/Kcng1/Grin2b/Ryr2/Gria1/Grid1/Hcn1	19
MF	GO:0022838	substrate-specific channel activity	19/479	181/8985	0.00355109	0.131843	246133/12724/12292/16512/241118/11449/233649/14807/11418/63873/66733/12289/20264/241794/14812/20191/14799/14803/15165	Kcne2/Clcn2/Cacna1s/Kcnh3/Asic4/Chrng/Cnga4/Grik3/Asic2/Trpv4/Kcng4/Cacna1d/Scn10a/Kcng1/Grin2b/Ryr2/Gria1/Grid1/Hcn1	19
MF	GO:0015075	ion transmembrane transporter activity	28/479	309/8985	0.00407336	0.131843	246133/22784/94279/320718/12724/19746/12292/16512/13521/241118/11449/233649/14807/11418/63873/226999/66733/12289/20264/241794/14812/105243/11975/140494/20191/14799/14803/15165	Kcne2/Slc30a3/Sfxn2/Slc26a9/Clcn2/Rhd/Cacna1s/Kcnh3/Slc26a2/Asic4/Chrng/Cnga4/Grik3/Asic2/Trpv4/Slc9a2/Kcng4/Cacna1d/Scn10a/Kcng1/Grin2b/Slc9a3/Atp6v0a1/Atp6v0a4/Ryr2/Gria1/Grid1/Hcn1	28
MF	GO:0030414	peptidase inhibitor activity	9/479	61/8985	0.00470576	0.131843	52020/15139/75526/50766/433502/277343/278507/12836/16425	Umodl1/Hc/Eppin/Crim1/Wfdc6b/Wfdc8/Wfikkn2/Col7a1/Itih2	9
MF	GO:0061134	peptidase regulator activity	9/479	61/8985	0.00470576	0.131843	52020/15139/75526/50766/433502/277343/278507/12836/16425	Umodl1/Hc/Eppin/Crim1/Wfdc6b/Wfdc8/Wfikkn2/Col7a1/Itih2	9
MF	GO:0015267	channel activity	19/479	191/8985	0.00636522	0.131843	246133/12724/12292/16512/241118/11449/233649/14807/11418/63873/66733/12289/20264/241794/14812/20191/14799/14803/15165	Kcne2/Clcn2/Cacna1s/Kcnh3/Asic4/Chrng/Cnga4/Grik3/Asic2/Trpv4/Kcng4/Cacna1d/Scn10a/Kcng1/Grin2b/Ryr2/Gria1/Grid1/Hcn1	19
MF	GO:0022803	passive transmembrane transporter activity	19/479	191/8985	0.00636522	0.131843	246133/12724/12292/16512/241118/11449/233649/14807/11418/63873/66733/12289/20264/241794/14812/20191/14799/14803/15165	Kcne2/Clcn2/Cacna1s/Kcnh3/Asic4/Chrng/Cnga4/Grik3/Asic2/Trpv4/Kcng4/Cacna1d/Scn10a/Kcng1/Grin2b/Ryr2/Gria1/Grid1/Hcn1	19
MF	GO:0015318	inorganic molecular entity transmembrane transporter activity	25/479	278/8985	0.00710099	0.131843	246133/320718/12724/12292/16512/13521/241118/11449/233649/14807/11418/63873/226999/66733/12289/20264/241794/14812/105243/11975/140494/20191/14799/14803/15165	Kcne2/Slc26a9/Clcn2/Cacna1s/Kcnh3/Slc26a2/Asic4/Chrng/Cnga4/Grik3/Asic2/Trpv4/Slc9a2/Kcng4/Cacna1d/Scn10a/Kcng1/Grin2b/Slc9a3/Atp6v0a1/Atp6v0a4/Ryr2/Gria1/Grid1/Hcn1	25
MF	GO:0004857	enzyme inhibitor activity	10/479	77/8985	0.00744678	0.131843	52020/15139/75526/50766/433502/641361/277343/278507/12836/16425	Umodl1/Hc/Eppin/Crim1/Wfdc6b/Pinlyp/Wfdc8/Wfikkn2/Col7a1/Itih2	10
MF	GO:0004866	endopeptidase inhibitor activity	8/479	56/8985	0.00915182	0.131843	15139/75526/50766/433502/277343/278507/12836/16425	Hc/Eppin/Crim1/Wfdc6b/Wfdc8/Wfikkn2/Col7a1/Itih2	8
MF	GO:0061135	endopeptidase regulator activity	8/479	56/8985	0.00915182	0.131843	15139/75526/50766/433502/277343/278507/12836/16425	Hc/Eppin/Crim1/Wfdc6b/Wfdc8/Wfikkn2/Col7a1/Itih2	8
MF	GO:0050662	coenzyme binding	14/479	132/8985	0.0105137	0.131843	18125/381411/11655/novel.231/218865/229905/71872/107029/232223/26912/14381/55990/18984/100198	Nos1/Accsl/Alas1/-/Chdh/Kyat3/Aox4/Me2/Txnrd3/Gcat/G6pdx/Fmo2/Por/H6pd	14
MF	GO:0030234	enzyme regulator activity	16/479	161/8985	0.0118431	0.131843	21432/27379/52020/15139/75526/27381/50766/433502/641361/277343/67839/278507/110351/12836/70314/16425	Tcl1/Tcl1b1/Umodl1/Hc/Eppin/Tcl1b2/Crim1/Wfdc6b/Pinlyp/Wfdc8/Gpsm1/Wfikkn2/Rap1gap/Col7a1/Rabep2/Itih2	16
MF	GO:0004970	ionotropic glutamate receptor activity	4/479	18/8985	0.0134322	0.131843	14807/14812/14799/14803	Grik3/Grin2b/Gria1/Grid1	4
MF	GO:0008066	glutamate receptor activity	4/479	18/8985	0.0134322	0.131843	14807/14812/14799/14803	Grik3/Grin2b/Gria1/Grid1	4
MF	GO:0022824	transmitter-gated ion channel activity	4/479	18/8985	0.0134322	0.131843	14807/14812/14799/14803	Grik3/Grin2b/Gria1/Grid1	4
MF	GO:0022835	transmitter-gated channel activity	4/479	18/8985	0.0134322	0.131843	14807/14812/14799/14803	Grik3/Grin2b/Gria1/Grid1	4
MF	GO:0030594	neurotransmitter receptor activity	4/479	18/8985	0.0134322	0.131843	14807/14812/14799/14803	Grik3/Grin2b/Gria1/Grid1	4
MF	GO:0005506	iron ion binding	10/479	84/8985	0.0134766	0.131843	13075/56727/232174/104086/320997/224247/74134/71519/328695/13076	Cyp19a1/Miox/Cyp26b1/Cyp27a1/Cyp4f39/Ftdc2/Cyp2s1/Cyp2u1/Ftdc1/Cyp1a1	10
MF	GO:0019209	kinase activator activity	3/479	10/8985	0.0136389	0.131843	21432/27379/27381	Tcl1/Tcl1b1/Tcl1b2	3
MF	GO:0030295	protein kinase activator activity	3/479	10/8985	0.0136389	0.131843	21432/27379/27381	Tcl1/Tcl1b1/Tcl1b2	3
MF	GO:0019239	deaminase activity	3/479	11/8985	0.0180225	0.167249	75773/110532/11717	Adad2/Adarb1/Ampd3	3
MF	GO:0016614	oxidoreductase activity, acting on CH-OH group of donors	6/479	41/8985	0.0204491	0.182469	16832/218865/107029/68631/14381/100198	Ldhb/Chdh/Me2/Cryl1/G6pdx/H6pd	6
MF	GO:0016810	hydrolase activity, acting on carbon-nitrogen (but not peptide) bonds	5/479	32/8985	0.0257829	0.221542	242726/75773/110532/18600/14660	Padi6/Adad2/Adarb1/Padi2/Gls	5
MF	GO:0050661	NADP binding	3/479	13/8985	0.0288613	0.239136	14381/55990/100198	G6pdx/Fmo2/H6pd	3
MF	GO:0098772	molecular function regulator	32/479	427/8985	0.0314023	0.250117	12155/14566/21432/320292/268480/27379/52020/16323/15139/75526/16846/230972/11705/27381/50766/433502/23886/380698/641361/277343/67839/54635/213649/12161/278507/14562/110351/12836/70314/57266/16324/16425	Bmp15/Gdf9/Tcl1/Rasgef1b/Rapgefl1/Tcl1b1/Umodl1/Inhba/Hc/Eppin/Lep/Arhgef16/Amh/Tcl1b2/Crim1/Wfdc6b/Gdf15/Obscn/Pinlyp/Wfdc8/Gpsm1/Pdgfc/Arhgef19/Bmp6/Wfikkn2/Gdf3/Rap1gap/Col7a1/Rabep2/Cxcl14/Inhbb/Itih2	32
MF	GO:0048037	cofactor binding	21/479	256/8985	0.0323428	0.250117	13075/18125/381411/232174/11655/novel.231/218865/104086/320997/229905/71872/107029/74134/232223/71519/26912/13076/14381/55990/18984/100198	Cyp19a1/Nos1/Accsl/Cyp26b1/Alas1/-/Chdh/Cyp27a1/Cyp4f39/Kyat3/Aox4/Me2/Cyp2s1/Txnrd3/Cyp2u1/Gcat/Cyp1a1/G6pdx/Fmo2/Por/H6pd	21
MF	GO:0005272	sodium channel activity	3/479	14/8985	0.0353133	0.26428	241118/11418/20264	Asic4/Asic2/Scn10a	3
MF	GO:0016491	oxidoreductase activity	30/479	404/8985	0.0403706	0.292687	13075/18125/56727/232174/26358/16832/novel.231/218865/104086/320997/270685/218214/71872/19193/107029/16948/74134/108156/232223/68631/71519/212503/210530/209692/13076/14381/55990/18984/100198/107585	Cyp19a1/Nos1/Miox/Cyp26b1/Aldh1a7/Ldhb/-/Chdh/Cyp27a1/Cyp4f39/Mthfd1l/Kdm1b/Aox4/Pipox/Me2/Lox/Cyp2s1/Mthfd1/Txnrd3/Cryl1/Cyp2u1/Paox/P3h2/Dhtkd1/Cyp1a1/G6pdx/Fmo2/Por/H6pd/Dio3	30
MF	GO:0016705	oxidoreductase activity, acting on paired donors, with incorporation or reduction of molecular oxygen	9/479	89/8985	0.046941	0.330009	13075/18125/232174/104086/320997/74134/71519/13076/55990	Cyp19a1/Nos1/Cyp26b1/Cyp27a1/Cyp4f39/Cyp2s1/Cyp2u1/Cyp1a1/Fmo2	9
MF	GO:0003777	microtubule motor activity	7/479	63/8985	0.0493254	0.33015	69926/16559/269152/16581/13417/16574/242914	Dnah17/Kif17/Kif26b/Kifc2/Dnah8/Kif5c/Gm4961	7
MF	GO:0003774	motor activity	10/479	104/8985	0.0500774	0.33015	432516/69926/17919/16559/269152/16581/13417/217328/16574/242914	Myo1a/Dnah17/Myo5b/Kif17/Kif26b/Kifc2/Dnah8/Myo15b/Kif5c/Gm4961	10
MF	GO:0015276	ligand-gated ion channel activity	6/479	51/8985	0.0526532	0.33015	11449/14807/14812/20191/14799/14803	Chrng/Grik3/Grin2b/Ryr2/Gria1/Grid1	6
MF	GO:0022834	ligand-gated channel activity	6/479	51/8985	0.0526532	0.33015	11449/14807/14812/20191/14799/14803	Chrng/Grik3/Grin2b/Ryr2/Gria1/Grid1	6
MF	GO:0016616	oxidoreductase activity, acting on the CH-OH group of donors, NAD or NADP as acceptor	5/479	39/8985	0.0545442	0.333007	16832/107029/68631/14381/100198	Ldhb/Me2/Cryl1/G6pdx/H6pd	5
MF	GO:0015081	sodium ion transmembrane transporter activity	3/479	17/8985	0.0586576	0.348937	241118/11418/20264	Asic4/Asic2/Scn10a	3
MF	GO:0140097	catalytic activity, acting on DNA	5/479	41/8985	0.0651845	0.364898	16881/18973/320209/12144/21975	Lig1/Pole/Ddx11/Blm/Top3a	5
MF	GO:0022836	gated channel activity	8/479	81/8985	0.0660592	0.364898	246133/12724/11449/14807/14812/20191/14799/14803	Kcne2/Clcn2/Chrng/Grik3/Grin2b/Ryr2/Gria1/Grid1	8
MF	GO:0022839	ion gated channel activity	8/479	81/8985	0.0660592	0.364898	246133/12724/11449/14807/14812/20191/14799/14803	Kcne2/Clcn2/Chrng/Grik3/Grin2b/Ryr2/Gria1/Grid1	8
MF	GO:0015631	tubulin binding	8/479	83/8985	0.0740201	0.398721	69697/16559/269152/74237/16581/16574/233276/242914	Camsap3/Kif17/Kif26b/Tubgcp2/Kifc2/Kif5c/Tubgcp5/Gm4961	8
MF	GO:0004386	helicase activity	5/479	43/8985	0.0769016	0.398721	74691/327762/83456/320209/12144	Tdrd9/Dna2/Mov10l1/Ddx11/Blm	5
MF	GO:0019887	protein kinase regulator activity	3/479	19/8985	0.0773382	0.398721	21432/27379/27381	Tcl1/Tcl1b1/Tcl1b2	3
MF	GO:0015077	monovalent inorganic cation transmembrane transporter activity	8/479	86/8985	0.0870036	0.43077	246133/241118/11418/226999/20264/105243/11975/140494	Kcne2/Asic4/Asic2/Slc9a2/Scn10a/Slc9a3/Atp6v0a1/Atp6v0a4	8
MF	GO:0003682	chromatin binding	3/479	20/8985	0.0875356	0.43077	13433/12616/18392	Dnmt1/Cenpb/Orc1	3
MF	GO:0004143	diacylglycerol kinase activity	2/479	10/8985	0.0961181	0.43077	13139/331374	Dgka/Dgkk	2
MF	GO:0009975	cyclase activity	2/479	10/8985	0.0961181	0.43077	11513/14919	Adcy7/Gucy2e	2
MF	GO:0016849	phosphorus-oxygen lyase activity	2/479	10/8985	0.0961181	0.43077	11513/14919	Adcy7/Gucy2e	2
MF	GO:0005261	cation channel activity	5/479	46/8985	0.0964495	0.43077	246133/241118/11418/20264/20191	Kcne2/Asic4/Asic2/Scn10a/Ryr2	5
MF	GO:0019207	kinase regulator activity	3/479	21/8985	0.0982645	0.43077	21432/27379/27381	Tcl1/Tcl1b1/Tcl1b2	3
MF	GO:0016874	ligase activity	7/479	74/8985	0.0984087	0.43077	14629/16881/432466/11898/270685/108156/71984	Gclc/Lig1/Gm5424/Ass1/Mthfd1l/Mthfd1/Sars2	7
MF	GO:0030170	pyridoxal phosphate binding	4/479	34/8985	0.104994	0.442882	381411/11655/229905/26912	Accsl/Alas1/Kyat3/Gcat	4
MF	GO:0070279	vitamin B6 binding	4/479	34/8985	0.104994	0.442882	381411/11655/229905/26912	Accsl/Alas1/Kyat3/Gcat	4
MF	GO:0005230	extracellular ligand-gated ion channel activity	5/479	48/8985	0.110747	0.446197	11449/14807/14812/14799/14803	Chrng/Grik3/Grin2b/Gria1/Grid1	5
MF	GO:0003678	DNA helicase activity	2/479	11/8985	0.113473	0.446197	320209/12144	Ddx11/Blm	2
MF	GO:0015116	sulfate transmembrane transporter activity	2/479	11/8985	0.113473	0.446197	320718/13521	Slc26a9/Slc26a2	2
MF	GO:0016709	oxidoreductase activity, acting on paired donors, with incorporation or reduction of molecular oxygen, NAD(P)H as one donor, and incorporation of one atom of oxygen	2/479	11/8985	0.113473	0.446197	18125/55990	Nos1/Fmo2	2
MF	GO:0046914	transition metal ion binding	32/479	484/8985	0.11976	0.446281	13075/26380/15185/56727/232174/333307/13433/14463/207215/636931/104086/320997/234329/224247/108168045/18973/218214/16948/74134/56364/79456/330627/71519/19401/328695/26381/13076/17381/17390/218772/100177/21975	Cyp19a1/Esrrb/Hdac6/Miox/Cyp26b1/Trim75/Dnmt1/Gata4/Fbxo40/Trim71/Cyp27a1/Cyp4f39/Trim60/Ftdc2/Gm46386/Pole/Kdm1b/Lox/Cyp2s1/Zmym3/Recql4/Trim66/Cyp2u1/Rara/Ftdc1/Esrrg/Cyp1a1/Mmp12/Mmp2/Rarb/Zmym6/Top3a	32
MF	GO:0005044	scavenger receptor activity	3/479	23/8985	0.121188	0.446281	71145/93671/269855	Scara5/Cd163/Ssc5d	3
MF	GO:0015103	inorganic anion transmembrane transporter activity	3/479	23/8985	0.121188	0.446281	320718/12724/13521	Slc26a9/Clcn2/Slc26a2	3
MF	GO:0038024	cargo receptor activity	3/479	23/8985	0.121188	0.446281	71145/93671/269855	Scara5/Cd163/Ssc5d	3
MF	GO:0015298	solute:cation antiporter activity	2/479	12/8985	0.131548	0.469525	226999/105243	Slc9a2/Slc9a3	2
MF	GO:0015299	solute:proton antiporter activity	2/479	12/8985	0.131548	0.469525	226999/105243	Slc9a2/Slc9a3	2
MF	GO:0030545	receptor regulator activity	12/479	158/8985	0.13698	0.474319	12155/14566/16323/16846/11705/23886/54635/12161/14562/70314/57266/16324	Bmp15/Gdf9/Inhba/Lep/Amh/Gdf15/Pdgfc/Bmp6/Gdf3/Rabep2/Cxcl14/Inhbb	12
MF	GO:0048018	receptor ligand activity	12/479	158/8985	0.13698	0.474319	12155/14566/16323/16846/11705/23886/54635/12161/14562/70314/57266/16324	Bmp15/Gdf9/Inhba/Lep/Amh/Gdf15/Pdgfc/Bmp6/Gdf3/Rabep2/Cxcl14/Inhbb	12
MF	GO:1901682	sulfur compound transmembrane transporter activity	2/479	13/8985	0.150218	0.499497	320718/13521	Slc26a9/Slc26a2	2
MF	GO:0016779	nucleotidyltransferase activity	5/479	53/8985	0.150576	0.499497	100342/246729/23972/18973/74645	Tent5b/Oas1h/Papss2/Pole/Tent5c	5
MF	GO:0008324	cation transmembrane transporter activity	11/479	145/8985	0.15071	0.499497	246133/22784/19746/241118/11418/226999/20264/105243/11975/140494/20191	Kcne2/Slc30a3/Rhd/Asic4/Asic2/Slc9a2/Scn10a/Slc9a3/Atp6v0a1/Atp6v0a4/Ryr2	11
MF	GO:0017111	nucleoside-triphosphatase activity	30/479	465/8985	0.158711	0.511498	103768/22145/432516/53857/74104/217378/74691/56325/69926/327762/22144/17919/76408/16559/269152/83456/13429/18195/140743/16581/13417/217328/320209/16574/12144/18392/76877/19340/242914/26570	Tubg2/Tuba4a/Myo1a/Tuba8/Abcb6/Dnajc27/Tdrd9/Abcb9/Dnah17/Dna2/Tuba3a/Myo5b/Abcc3/Kif17/Kif26b/Mov10l1/Dnm1/Nsf/Rem2/Kifc2/Dnah8/Myo15b/Ddx11/Kif5c/Blm/Orc1/Rab36/Rab3d/Gm4961/Slc7a11	30
MF	GO:0015291	secondary active transmembrane transporter activity	3/479	26/8985	0.158741	0.511498	226999/20514/105243	Slc9a2/Slc1a5/Slc9a3	3
MF	GO:0008047	enzyme activator activity	5/479	55/8985	0.167987	0.530995	21432/27379/27381/110351/70314	Tcl1/Tcl1b1/Tcl1b2/Rap1gap/Rabep2	5
MF	GO:0015297	antiporter activity	2/479	14/8985	0.169369	0.530995	226999/105243	Slc9a2/Slc9a3	2
MF	GO:0016462	pyrophosphatase activity	30/479	473/8985	0.182253	0.563384	103768/22145/432516/53857/74104/217378/74691/56325/69926/327762/22144/17919/76408/16559/269152/83456/13429/18195/140743/16581/13417/217328/320209/16574/12144/18392/76877/19340/242914/26570	Tubg2/Tuba4a/Myo1a/Tuba8/Abcb6/Dnajc27/Tdrd9/Abcb9/Dnah17/Dna2/Tuba3a/Myo5b/Abcc3/Kif17/Kif26b/Mov10l1/Dnm1/Nsf/Rem2/Kifc2/Dnah8/Myo15b/Ddx11/Kif5c/Blm/Orc1/Rab36/Rab3d/Gm4961/Slc7a11	30
MF	GO:0008017	microtubule binding	6/479	72/8985	0.184557	0.563384	69697/16559/269152/16581/16574/242914	Camsap3/Kif17/Kif26b/Kifc2/Kif5c/Gm4961	6
MF	GO:0022804	active transmembrane transporter activity	6/479	73/8985	0.192745	0.579057	74104/56325/76408/226999/20514/105243	Abcb6/Abcb9/Abcc3/Slc9a2/Slc1a5/Slc9a3	6
MF	GO:0019842	vitamin binding	4/479	43/8985	0.194683	0.579057	381411/11655/229905/26912	Accsl/Alas1/Kyat3/Gcat	4
MF	GO:0016818	hydrolase activity, acting on acid anhydrides, in phosphorus-containing anhydrides	30/479	478/8985	0.197874	0.581098	103768/22145/432516/53857/74104/217378/74691/56325/69926/327762/22144/17919/76408/16559/269152/83456/13429/18195/140743/16581/13417/217328/320209/16574/12144/18392/76877/19340/242914/26570	Tubg2/Tuba4a/Myo1a/Tuba8/Abcb6/Dnajc27/Tdrd9/Abcb9/Dnah17/Dna2/Tuba3a/Myo5b/Abcc3/Kif17/Kif26b/Mov10l1/Dnm1/Nsf/Rem2/Kifc2/Dnah8/Myo15b/Ddx11/Kif5c/Blm/Orc1/Rab36/Rab3d/Gm4961/Slc7a11	30
MF	GO:0016817	hydrolase activity, acting on acid anhydrides	30/479	479/8985	0.201079	0.583129	103768/22145/432516/53857/74104/217378/74691/56325/69926/327762/22144/17919/76408/16559/269152/83456/13429/18195/140743/16581/13417/217328/320209/16574/12144/18392/76877/19340/242914/26570	Tubg2/Tuba4a/Myo1a/Tuba8/Abcb6/Dnajc27/Tdrd9/Abcb9/Dnah17/Dna2/Tuba3a/Myo5b/Abcc3/Kif17/Kif26b/Mov10l1/Dnm1/Nsf/Rem2/Kifc2/Dnah8/Myo15b/Ddx11/Kif5c/Blm/Orc1/Rab36/Rab3d/Gm4961/Slc7a11	30
MF	GO:0020037	heme binding	7/479	93/8985	0.226619	0.649081	13075/232174/104086/320997/74134/71519/13076	Cyp19a1/Cyp26b1/Cyp27a1/Cyp4f39/Cyp2s1/Cyp2u1/Cyp1a1	7
MF	GO:0050660	flavin adenine dinucleotide binding	4/479	47/8985	0.240311	0.671286	218865/71872/232223/55990	Chdh/Aox4/Txnrd3/Fmo2	4
MF	GO:0022890	inorganic cation transmembrane transporter activity	9/479	128/8985	0.242931	0.671286	246133/241118/11418/226999/20264/105243/11975/140494/20191	Kcne2/Asic4/Asic2/Slc9a2/Scn10a/Slc9a3/Atp6v0a1/Atp6v0a4/Ryr2	9
MF	GO:0008569	ATP-dependent microtubule motor activity, minus-end-directed	2/479	18/8985	0.248839	0.671286	69926/13417	Dnah17/Dnah8	2
MF	GO:0016903	oxidoreductase activity, acting on the aldehyde or oxo group of donors	2/479	18/8985	0.248839	0.671286	novel.231/209692	-/Dhtkd1	2
MF	GO:1990939	ATP-dependent microtubule motor activity	2/479	18/8985	0.248839	0.671286	69926/13417	Dnah17/Dnah8	2
MF	GO:0046906	tetrapyrrole binding	7/479	97/8985	0.259	0.690666	13075/232174/104086/320997/74134/71519/13076	Cyp19a1/Cyp26b1/Cyp27a1/Cyp4f39/Cyp2s1/Cyp2u1/Cyp1a1	7
MF	GO:0015078	proton transmembrane transporter activity	4/479	49/8985	0.263985	0.691291	226999/105243/11975/140494	Slc9a2/Slc9a3/Atp6v0a1/Atp6v0a4	4
MF	GO:0004497	monooxygenase activity	2/479	19/8985	0.269015	0.691291	18125/55990	Nos1/Fmo2	2
MF	GO:0005520	insulin-like growth factor binding	2/479	19/8985	0.269015	0.691291	16011/50766	Igfbp5/Crim1	2
MF	GO:0008509	anion transmembrane transporter activity	3/479	34/8985	0.271153	0.691291	320718/12724/13521	Slc26a9/Clcn2/Slc26a2	3
MF	GO:0005244	voltage-gated ion channel activity	2/479	20/8985	0.28918	0.71372	246133/12724	Kcne2/Clcn2	2
MF	GO:0019838	growth factor binding	2/479	20/8985	0.28918	0.71372	16011/50766	Igfbp5/Crim1	2
MF	GO:0022832	voltage-gated channel activity	2/479	20/8985	0.28918	0.71372	246133/12724	Kcne2/Clcn2	2
MF	GO:0008092	cytoskeletal protein binding	10/479	161/8985	0.355722	0.86871	330319/69697/16559/269152/74237/16581/16574/233276/242914/29816	Wipf3/Camsap3/Kif17/Kif26b/Tubgcp2/Kifc2/Kif5c/Tubgcp5/Gm4961/Hip1r	10
MF	GO:0042623	ATPase activity, coupled	5/479	74/8985	0.359984	0.869962	74104/56325/69926/76408/13417	Abcb6/Abcb9/Dnah17/Abcc3/Dnah8	5
MF	GO:0005102	signaling receptor binding	14/479	234/8985	0.366944	0.87764	50518/12155/14566/16323/16846/11705/23886/54635/12161/14562/16772/70314/57266/16324	a/Bmp15/Gdf9/Inhba/Lep/Amh/Gdf15/Pdgfc/Bmp6/Gdf3/Lama1/Rabep2/Cxcl14/Inhbb	14
MF	GO:0016853	isomerase activity	5/479	75/8985	0.370732	0.87765	226041/71780/94244/241593/21975	Pgm5/Isyna1/Fkbp6/Pin1rt1/Top3a	5
MF	GO:0016298	lipase activity	3/479	42/8985	0.389573	0.901021	232889/16956/78390	Pla2g4c/Lpl/Pla2g4d	3
MF	GO:0008270	zinc ion binding	21/479	367/8985	0.400304	0.901021	26380/15185/333307/13433/14463/207215/636931/234329/108168045/18973/218214/56364/79456/330627/19401/26381/17381/17390/218772/100177/21975	Esrrb/Hdac6/Trim75/Dnmt1/Gata4/Fbxo40/Trim71/Trim60/Gm46386/Pole/Kdm1b/Zmym3/Recql4/Trim66/Rara/Esrrg/Mmp12/Mmp2/Rarb/Zmym6/Top3a	21
MF	GO:0046873	metal ion transmembrane transporter activity	5/479	78/8985	0.402951	0.901021	246133/241118/11418/20264/20191	Kcne2/Asic4/Asic2/Scn10a/Ryr2	5
MF	GO:0004725	protein tyrosine phosphatase activity	3/479	43/8985	0.40419	0.901021	19267/19279/19276	Ptpre/Ptprr/Ptprn2	3
MF	GO:0016410	N-acyltransferase activity	3/479	44/8985	0.418704	0.901021	11655/97243/69215	Alas1/Naa11/Sat2	3
MF	GO:0005262	calcium channel activity	1/479	10/8985	0.42197	0.901021	20191	Ryr2	1
MF	GO:0015108	chloride transmembrane transporter activity	1/479	10/8985	0.42197	0.901021	12724	Clcn2	1
MF	GO:0015293	symporter activity	1/479	10/8985	0.42197	0.901021	20514	Slc1a5	1
MF	GO:0016811	hydrolase activity, acting on carbon-nitrogen (but not peptide) bonds, in linear amides	1/479	10/8985	0.42197	0.901021	14660	Gls	1
MF	GO:0022843	voltage-gated cation channel activity	1/479	10/8985	0.42197	0.901021	246133	Kcne2	1
MF	GO:0046983	protein dimerization activity	13/479	225/8985	0.423324	0.901021	17293/58805/227631/13555/21412/15903/51788/26910/69928/242705/69852/72504/101772	Mesp2/Mlxipl/Sohlh1/E2f1/Tcf21/Id3/H2az1/Figla/Cenps/E2f2/Tcf23/Taf4b/Ano1	13
MF	GO:0004842	ubiquitin-protein transferase activity	3/479	45/8985	0.433099	0.905217	73998/83814/66894	Herc3/Nedd4l/Wwp2	3
MF	GO:0019787	ubiquitin-like protein transferase activity	3/479	45/8985	0.433099	0.905217	73998/83814/66894	Herc3/Nedd4l/Wwp2	3
MF	GO:0043565	sequence-specific DNA binding	9/479	155/8985	0.445383	0.907316	384244/26380/14463/19401/13710/26381/15220/226049/218772	Foxl3/Esrrb/Gata4/Rara/Elf3/Esrrg/Foxq1/Dmrt2/Rarb	9
MF	GO:0016638	oxidoreductase activity, acting on the CH-NH2 group of donors	1/479	11/8985	0.45282	0.907316	16948	Lox	1
MF	GO:0016887	ATPase activity	7/479	120/8985	0.459336	0.907316	74104/56325/69926/76408/18195/13417/18392	Abcb6/Abcb9/Dnah17/Abcc3/Nsf/Dnah8/Orc1	7
MF	GO:0015399	primary active transmembrane transporter activity	3/479	47/8985	0.461479	0.907316	74104/56325/76408	Abcb6/Abcb9/Abcc3	3
MF	GO:0015405	P-P-bond-hydrolysis-driven transmembrane transporter activity	3/479	47/8985	0.461479	0.907316	74104/56325/76408	Abcb6/Abcb9/Abcc3	3
MF	GO:0042626	ATPase activity, coupled to transmembrane movement of substances	3/479	47/8985	0.461479	0.907316	74104/56325/76408	Abcb6/Abcb9/Abcc3	3
MF	GO:0043492	ATPase activity, coupled to movement of substances	3/479	47/8985	0.461479	0.907316	74104/56325/76408	Abcb6/Abcb9/Abcc3	3
MF	GO:0008146	sulfotransferase activity	3/479	48/8985	0.475439	0.91664	68947/53374/20887	Chst8/Chst3/Sult1a1	3
MF	GO:0030695	GTPase regulator activity	3/479	48/8985	0.475439	0.91664	67839/110351/70314	Gpsm1/Rap1gap/Rabep2	3
MF	GO:0003684	damaged DNA binding	1/479	12/8985	0.482026	0.91664	56210	Rev1	1
MF	GO:0016620	oxidoreductase activity, acting on the aldehyde or oxo group of donors, NAD or NADP as acceptor	1/479	12/8985	0.482026	0.91664	novel.231	-	1
MF	GO:0004721	phosphoprotein phosphatase activity	5/479	87/8985	0.497692	0.931559	75219/19267/56405/19279/19276	Dusp18/Ptpre/Dusp14/Ptprr/Ptprn2	5
MF	GO:0051287	NAD binding	2/479	31/8985	0.497902	0.931559	novel.231/107029	-/Me2	2
MF	GO:0008484	sulfuric ester hydrolase activity	1/479	13/8985	0.509677	0.94596	72043	Sulf2	1
MF	GO:0004620	phospholipase activity	2/479	33/8985	0.531642	0.959319	232889/78390	Pla2g4c/Pla2g4d	2
MF	GO:0005540	hyaluronic acid binding	1/479	14/8985	0.535854	0.959319	11595	Acan	1
MF	GO:0015085	calcium ion transmembrane transporter activity	1/479	14/8985	0.535854	0.959319	20191	Ryr2	1
MF	GO:0034061	DNA polymerase activity	1/479	14/8985	0.535854	0.959319	18973	Pole	1
MF	GO:0005509	calcium ion binding	18/479	338/8985	0.53755	0.959319	242726/64706/52020/77627/94214/12556/70370/16997/93699/13602/338352/64817/13645/20745/18600/230971/19023/100504089	Padi6/Scube1/Umodl1/Efcab6/Spock2/Cdh16/Fbln7/Ltbp2/Pcdhgb1/Sparcl1/Nell1/Svep1/Egf/Spock1/Padi2/Megf6/Ppef2/Gm20056	18
MF	GO:0060589	nucleoside-triphosphatase regulator activity	3/479	53/8985	0.542514	0.960787	67839/110351/70314	Gpsm1/Rap1gap/Rabep2	3
MF	GO:0004198	calcium-dependent cysteine-type endopeptidase activity	1/479	15/8985	0.560637	0.970655	12337	Capn5	1
MF	GO:0005319	lipid transporter activity	1/479	15/8985	0.560637	0.970655	18739	Pitpnm1	1
MF	GO:0005516	calmodulin binding	1/479	15/8985	0.560637	0.970655	69697	Camsap3	1
MF	GO:0016782	transferase activity, transferring sulfur-containing groups	3/479	55/8985	0.567922	0.975984	68947/53374/20887	Chst8/Chst3/Sult1a1	3
MF	GO:0008080	N-acetyltransferase activity	2/479	36/8985	0.579278	0.984919	97243/69215	Naa11/Sat2	2
MF	GO:0004197	cysteine-type endopeptidase activity	1/479	16/8985	0.584099	0.984919	12337	Capn5	1
MF	GO:0003755	peptidyl-prolyl cis-trans isomerase activity	2/479	37/8985	0.594348	0.984919	94244/241593	Fkbp6/Pin1rt1	2
MF	GO:0005096	GTPase activator activity	2/479	37/8985	0.594348	0.984919	110351/70314	Rap1gap/Rabep2	2
MF	GO:0016859	cis-trans isomerase activity	2/479	37/8985	0.594348	0.984919	94244/241593	Fkbp6/Pin1rt1	2
MF	GO:0016667	oxidoreductase activity, acting on a sulfur group of donors	1/479	17/8985	0.606311	0.995003	232223	Txnrd3	1
MF	GO:0016407	acetyltransferase activity	2/479	38/8985	0.60901	0.995003	97243/69215	Naa11/Sat2	2
MF	GO:0008138	protein tyrosine/serine/threonine phosphatase activity	2/479	40/8985	0.637117	0.999997	75219/56405	Dusp18/Dusp14	2
MF	GO:0008238	exopeptidase activity	2/479	40/8985	0.637117	0.999997	13479/11421	Dpep1/Ace	2
MF	GO:0005507	copper ion binding	1/479	19/8985	0.647246	0.999997	16948	Lox	1
MF	GO:0005539	glycosaminoglycan binding	1/479	19/8985	0.647246	0.999997	11595	Acan	1
MF	GO:0008373	sialyltransferase activity	1/479	19/8985	0.647246	0.999997	20454	St3gal5	1
MF	GO:0031406	carboxylic acid binding	1/479	19/8985	0.647246	0.999997	11595	Acan	1
MF	GO:0043177	organic acid binding	1/479	19/8985	0.647246	0.999997	11595	Acan	1
MF	GO:0005201	extracellular matrix structural constituent	1/479	20/8985	0.666091	0.999997	71355	Col24a1	1
MF	GO:0005267	potassium channel activity	1/479	20/8985	0.666091	0.999997	246133	Kcne2	1
MF	GO:0016701	oxidoreductase activity, acting on single donors with incorporation of molecular oxygen	1/479	20/8985	0.666091	0.999997	56727	Miox	1
MF	GO:0003723	RNA binding	11/479	228/8985	0.677674	0.999997	218268/381404/434423/66184/319765/234373/75773/110532/140486/140488/74108	Eif4e1b/Pabpc1l/Dppa5a/Rps4l/Igf2bp2/Sugp2/Adad2/Adarb1/Igf2bp1/Igf2bp3/Parn	11
MF	GO:0015079	potassium ion transmembrane transporter activity	1/479	21/8985	0.683932	0.999997	246133	Kcne2	1
MF	GO:0016866	intramolecular transferase activity	1/479	21/8985	0.683932	0.999997	226041	Pgm5	1
MF	GO:0005085	guanyl-nucleotide exchange factor activity	5/479	108/8985	0.689683	0.999997	320292/268480/230972/380698/213649	Rasgef1b/Rapgefl1/Arhgef16/Obscn/Arhgef19	5
MF	GO:0004222	metalloendopeptidase activity	4/479	88/8985	0.697572	0.999997	215095/11501/17381/17390	Astl/Adam8/Mmp12/Mmp2	4
MF	GO:0016788	hydrolase activity, acting on ester bonds	15/479	313/8985	0.703658	0.999997	232889/75219/72043/19267/26909/56405/108168045/14104/71584/16956/19279/99035/74108/19276/78390	Pla2g4c/Dusp18/Sulf2/Ptpre/Exo1/Dusp14/Gm46386/Fasn/Gdpd2/Lpl/Ptprr/Olah/Parn/Ptprn2/Pla2g4d	15
MF	GO:0003924	GTPase activity	10/479	215/8985	0.717086	0.999997	103768/22145/53857/217378/22144/13429/140743/76877/19340/26570	Tubg2/Tuba4a/Tuba8/Dnajc27/Tuba3a/Dnm1/Rem2/Rab36/Rab3d/Slc7a11	10
MF	GO:0004674	protein serine/threonine kinase activity	3/479	70/8985	0.728912	0.999997	69847/75607/18753	Wnk4/Wnk2/Prkcd	3
MF	GO:0009055	electron transfer activity	1/479	25/8985	0.746274	0.999997	71872	Aox4	1
MF	GO:0003700	DNA-binding transcription factor activity	11/479	242/8985	0.750202	0.999997	384244/26380/13555/18999/19401/13710/26381/15220/242705/217082/218772	Foxl3/Esrrb/E2f1/Pou5f1/Rara/Elf3/Esrrg/Foxq1/E2f2/Hlf/Rarb	11
MF	GO:0016791	phosphatase activity	5/479	118/8985	0.761361	0.999997	75219/19267/56405/19279/19276	Dusp18/Ptpre/Dusp14/Ptprr/Ptprn2	5
MF	GO:0004518	nuclease activity	3/479	74/8985	0.762913	0.999997	26909/108168045/74108	Exo1/Gm46386/Parn	3
MF	GO:0003743	translation initiation factor activity	1/479	27/8985	0.772679	0.999997	218268	Eif4e1b	1
MF	GO:0004540	ribonuclease activity	2/479	52/8985	0.773375	0.999997	108168045/74108	Gm46386/Parn	2
MF	GO:0016758	transferase activity, transferring hexosyl groups	2/479	52/8985	0.773375	0.999997	110078/330406	Pygb/B4galnt3	2
MF	GO:0016829	lyase activity	2/479	52/8985	0.773375	0.999997	11513/14919	Adcy7/Gucy2e	2
MF	GO:0016746	transferase activity, transferring acyl groups	5/479	120/8985	0.774087	0.999997	11655/97243/69215/14104/215456	Alas1/Naa11/Sat2/Fasn/Gpat2	5
MF	GO:0008237	metallopeptidase activity	6/479	143/8985	0.781497	0.999997	215095/13479/11421/11501/17381/17390	Astl/Dpep1/Ace/Adam8/Mmp12/Mmp2	6
MF	GO:0051536	iron-sulfur cluster binding	1/479	29/8985	0.796341	0.999997	71872	Aox4	1
MF	GO:0051540	metal cluster binding	1/479	29/8985	0.796341	0.999997	71872	Aox4	1
MF	GO:0008289	lipid binding	5/479	124/8985	0.797975	0.999997	228802/11806/74309/56018/29816	Bpifb5/Apoa1/Osbp2/Stard10/Hip1r	5
MF	GO:0008235	metalloexopeptidase activity	1/479	30/8985	0.807233	0.999997	13479	Dpep1	1
MF	GO:0016747	transferase activity, transferring acyl groups other than amino-acyl groups	3/479	83/8985	0.826801	0.999997	11655/97243/69215	Alas1/Naa11/Sat2	3
MF	GO:0008009	chemokine activity	1/479	32/8985	0.827305	0.999997	57266	Cxcl14	1
MF	GO:0042379	chemokine receptor binding	1/479	32/8985	0.827305	0.999997	57266	Cxcl14	1
MF	GO:0052689	carboxylic ester hydrolase activity	1/479	33/8985	0.836544	0.999997	16956	Lpl	1
MF	GO:0004984	olfactory receptor activity	2/479	61/8985	0.844071	0.999997	258364/258571	Or10d5j/Or5m3b	2
MF	GO:0004523	RNA-DNA hybrid ribonuclease activity	1/479	34/8985	0.84529	0.999997	108168045	Gm46386	1
MF	GO:0030246	carbohydrate binding	1/479	34/8985	0.84529	0.999997	56072	Lgals12	1
MF	GO:0008168	methyltransferase activity	3/479	87/8985	0.850111	0.999997	21743/13433/56095	Inmt/Dnmt1/Ftsj3	3
MF	GO:0008194	UDP-glycosyltransferase activity	1/479	35/8985	0.853569	0.999997	330406	B4galnt3	1
MF	GO:0051020	GTPase binding	5/479	136/8985	0.857833	0.999997	320292/268480/230972/380698/213649	Rasgef1b/Rapgefl1/Arhgef16/Obscn/Arhgef19	5
MF	GO:0001664	G protein-coupled receptor binding	1/479	36/8985	0.861406	0.999997	57266	Cxcl14	1
MF	GO:0008135	translation factor activity, RNA binding	1/479	37/8985	0.868825	0.999997	218268	Eif4e1b	1
MF	GO:0016891	endoribonuclease activity, producing 5'-phosphomonoesters	1/479	39/8985	0.882494	0.999997	108168045	Gm46386	1
MF	GO:0016893	endonuclease activity, active with either ribo- or deoxyribonucleic acids and producing 5'-phosphomonoesters	1/479	39/8985	0.882494	0.999997	108168045	Gm46386	1
MF	GO:0140110	transcription regulator activity	11/479	278/8985	0.883091	0.999997	384244/26380/13555/18999/19401/13710/26381/15220/242705/217082/218772	Foxl3/Esrrb/E2f1/Pou5f1/Rara/Elf3/Esrrg/Foxq1/E2f2/Hlf/Rarb	11
MF	GO:0016741	transferase activity, transferring one-carbon groups	3/479	94/8985	0.884377	0.999997	21743/13433/56095	Inmt/Dnmt1/Ftsj3	3
MF	GO:0003779	actin binding	2/479	68/8985	0.884529	0.999997	330319/29816	Wipf3/Hip1r	2
MF	GO:0004812	aminoacyl-tRNA ligase activity	1/479	40/8985	0.888785	0.999997	71984	Sars2	1
MF	GO:0005179	hormone activity	1/479	40/8985	0.888785	0.999997	16846	Lep	1
MF	GO:0016875	ligase activity, forming carbon-oxygen bonds	1/479	40/8985	0.888785	0.999997	71984	Sars2	1
MF	GO:0042578	phosphoric ester hydrolase activity	6/479	170/8985	0.896774	0.999997	75219/19267/56405/71584/19279/19276	Dusp18/Ptpre/Dusp14/Gdpd2/Ptprr/Ptprn2	6
MF	GO:0004553	hydrolase activity, hydrolyzing O-glycosyl compounds	1/479	42/8985	0.900378	0.999997	238023	Hexdc	1
MF	GO:0004521	endoribonuclease activity	1/479	44/8985	0.910765	0.999997	108168045	Gm46386	1
MF	GO:0008081	phosphoric diester hydrolase activity	1/479	47/8985	0.924353	0.999997	71584	Gdpd2	1
MF	GO:0019899	enzyme binding	5/479	157/8985	0.926979	0.999997	320292/268480/230972/380698/213649	Rasgef1b/Rapgefl1/Arhgef16/Obscn/Arhgef19	5
MF	GO:0046982	protein heterodimerization activity	3/479	106/8985	0.927172	0.999997	51788/69928/72504	H2az1/Cenps/Taf4b	3
MF	GO:0016757	transferase activity, transferring glycosyl groups	4/479	134/8985	0.932178	0.999997	20454/228366/110078/330406	St3gal5/Large2/Pygb/B4galnt3	4
MF	GO:0004519	endonuclease activity	1/479	49/8985	0.932244	0.999997	108168045	Gm46386	1
MF	GO:0004672	protein kinase activity	20/479	500/8985	0.933576	0.999997	17451/70762/26559/20871/381759/226778/110542/269209/380698/69847/75607/14919/18595/18753/333050/244418/26564/230103/243659/13649	Mos/Dclk2/Hunk/Aurkc/Wee2/Mark1/Amhr2/Stk36/Obscn/Wnk4/Wnk2/Gucy2e/Pdgfra/Prkcd/Ksr2/Prag1/Ror2/Npr2/Styk1/Egfr	20
MF	GO:0016798	hydrolase activity, acting on glycosyl bonds	1/479	52/8985	0.942568	0.999997	238023	Hexdc	1
MF	GO:0004888	transmembrane signaling receptor activity	16/479	424/8985	0.948124	0.999997	14766/13491/258364/243407/217143/76206/14807/14309/258571/14812/11609/14799/17171/241070/14803/19065	Adgrg1/Drd4/Or10d5j/Qrfprl/Gpr179/Gpr165/Grik3/Fshr/Or5m3b/Grin2b/Agtr2/Gria1/Mas1/Cmklr2/Grid1/Npy4r	16
MF	GO:0005125	cytokine activity	1/479	55/8985	0.951321	0.999997	57266	Cxcl14	1
MF	GO:0140101	catalytic activity, acting on a tRNA	1/479	58/8985	0.958742	0.999997	71984	Sars2	1
MF	GO:0038023	signaling receptor activity	16/479	440/8985	0.964304	0.999997	14766/13491/258364/243407/217143/76206/14807/14309/258571/14812/11609/14799/17171/241070/14803/19065	Adgrg1/Drd4/Or10d5j/Qrfprl/Gpr179/Gpr165/Grik3/Fshr/Or5m3b/Grin2b/Agtr2/Gria1/Mas1/Cmklr2/Grid1/Npy4r	16
MF	GO:0060089	molecular transducer activity	16/479	440/8985	0.964304	0.999997	14766/13491/258364/243407/217143/76206/14807/14309/258571/14812/11609/14799/17171/241070/14803/19065	Adgrg1/Drd4/Or10d5j/Qrfprl/Gpr179/Gpr165/Grik3/Fshr/Or5m3b/Grin2b/Agtr2/Gria1/Mas1/Cmklr2/Grid1/Npy4r	16
MF	GO:0140098	catalytic activity, acting on RNA	3/479	125/8985	0.966247	0.999997	108168045/71984/74108	Gm46386/Sars2/Parn	3
MF	GO:0004843	thiol-dependent ubiquitin-specific protease activity	1/479	62/8985	0.966911	0.999997	53376	Usp2	1
MF	GO:0036459	thiol-dependent ubiquitinyl hydrolase activity	1/479	62/8985	0.966911	0.999997	53376	Usp2	1
MF	GO:0101005	ubiquitinyl hydrolase activity	1/479	62/8985	0.966911	0.999997	53376	Usp2	1
MF	GO:0019783	ubiquitin-like protein-specific protease activity	1/479	63/8985	0.968687	0.999997	53376	Usp2	1
MF	GO:0004175	endopeptidase activity	7/479	237/8985	0.972726	0.999997	12337/215095/18792/11501/17381/17390/17229	Capn5/Astl/Plau/Adam8/Mmp12/Mmp2/Tpsb2	7
MF	GO:0005543	phospholipid binding	1/479	66/8985	0.973465	0.999997	29816	Hip1r	1
MF	GO:0005126	cytokine receptor binding	1/479	69/8985	0.977515	0.999997	57266	Cxcl14	1
MF	GO:0008234	cysteine-type peptidase activity	2/479	104/8985	0.977536	0.999997	12337/53376	Capn5/Usp2	2
MF	GO:0004930	G protein-coupled receptor activity	10/479	329/8985	0.984129	0.999997	14766/13491/243407/217143/76206/14309/11609/17171/241070/19065	Adgrg1/Drd4/Qrfprl/Gpr179/Gpr165/Fshr/Agtr2/Mas1/Cmklr2/Npy4r	10
MF	GO:0004252	serine-type endopeptidase activity	2/479	121/8985	0.990014	0.999997	18792/17229	Plau/Tpsb2	2
MF	GO:0008236	serine-type peptidase activity	2/479	135/8985	0.994944	0.999997	18792/17229	Plau/Tpsb2	2
MF	GO:0017171	serine hydrolase activity	2/479	135/8985	0.994944	0.999997	18792/17229	Plau/Tpsb2	2
MF	GO:0001882	nucleoside binding	6/479	266/8985	0.996268	0.999997	217378/13429/140743/217151/76877/19340	Dnajc27/Dnm1/Rem2/Arl5c/Rab36/Rab3d	6
MF	GO:0001883	purine nucleoside binding	6/479	266/8985	0.996268	0.999997	217378/13429/140743/217151/76877/19340	Dnajc27/Dnm1/Rem2/Arl5c/Rab36/Rab3d	6
MF	GO:0005525	GTP binding	6/479	266/8985	0.996268	0.999997	217378/13429/140743/217151/76877/19340	Dnajc27/Dnm1/Rem2/Arl5c/Rab36/Rab3d	6
MF	GO:0032549	ribonucleoside binding	6/479	266/8985	0.996268	0.999997	217378/13429/140743/217151/76877/19340	Dnajc27/Dnm1/Rem2/Arl5c/Rab36/Rab3d	6
MF	GO:0032550	purine ribonucleoside binding	6/479	266/8985	0.996268	0.999997	217378/13429/140743/217151/76877/19340	Dnajc27/Dnm1/Rem2/Arl5c/Rab36/Rab3d	6
MF	GO:0032561	guanyl ribonucleotide binding	6/479	266/8985	0.996268	0.999997	217378/13429/140743/217151/76877/19340	Dnajc27/Dnm1/Rem2/Arl5c/Rab36/Rab3d	6
MF	GO:0019001	guanyl nucleotide binding	6/479	282/8985	0.998001	0.999997	217378/13429/140743/217151/76877/19340	Dnajc27/Dnm1/Rem2/Arl5c/Rab36/Rab3d	6
MF	GO:0070011	peptidase activity, acting on L-amino acid peptides	10/479	395/8985	0.998164	0.999997	12337/215095/13479/11421/18792/53376/11501/17381/17390/17229	Capn5/Astl/Dpep1/Ace/Plau/Usp2/Adam8/Mmp12/Mmp2/Tpsb2	10
MF	GO:0008233	peptidase activity	10/479	398/8985	0.998346	0.999997	12337/215095/13479/11421/18792/53376/11501/17381/17390/17229	Capn5/Astl/Dpep1/Ace/Plau/Usp2/Adam8/Mmp12/Mmp2/Tpsb2	10
MF	GO:0005198	structural molecule activity	2/479	280/8985	0.999997	0.999997	71355/71805	Col24a1/Nup93	2
